# Supplementary material for: Lack of HCAR1, the lactate GPCR, signaling promotes autistic-like behavior
Source: Cell Commun Signal. 2023 Nov 9;21:196. doi: 10.1186/s12964-023-01188-z (PMC10634184; doi:10.1186/s12964-023-01188-z)
Supplement: Supplementary file 5 — Additional file 4. [file 12964_2023_1188_MOESM4_ESM.xlsx]

## Sheet: Scr shRNA PBS vs Scr shRNA Lact
Genes	Coef.scrL_vs_scrP	p.value.scrL_vs_scrP
A2M-AS1	-0.0874552	0.758401
A4GALT	0.161629	0.301436
AAAS	0.0532957	0.314403
AACS	-0.0299996	0.646429
AAED1	-0.123522	0.100009
AAGAB	0.00974242	0.859764
AAK1	-0.030664	0.726808
AAMDC	-0.00819905	0.934547
AAMP	0.196143	0.0473909
AAR2	0.0521041	0.504838
AARS	0.0255159	0.667787
AARS2	0.0947225	0.200721
AARSD1	0.0895212	0.303912
AASDH	0.0569407	0.397226
AASDHPPT	0.0134568	0.862366
AATF	-0.0975851	0.258815
AATK	0.403455	0.135422
ABCA10	-0.231453	0.458165
ABCA11P	-0.187434	0.270802
ABCA2	0.187484	0.0642897
ABCA4	-0.179973	0.37262
ABCA5	-0.202577	0.0421656
ABCA7	0.16664	0.224561
ABCA8	0.772958	0.193692
ABCB1	0.131861	0.578784
ABCB10	0.0501097	0.506535
ABCB6	0.112896	0.428101
ABCB7	0.0281214	0.607823
ABCB8	0.230154	0.0351635
ABCB9	-0.198823	0.0873405
ABCC1	-0.0155271	0.767585
ABCC10	0.184191	0.198939
ABCC2	-0.0865326	0.371646
ABCC3	0.0122819	0.94221
ABCC4	-0.00192657	0.984461
ABCC5	0.116815	0.0327662
ABCD1	0.16507	0.133498
ABCD3	0.0994981	0.237185
ABCD4	0.0740082	0.507792
ABCE1	-0.0254269	0.725107
ABCF1	-0.0557482	0.494408
ABCF2	-0.0162107	0.847312
ABCF3	0.0138226	0.843763
ABCG2	0.101155	0.343798
ABHD10	0.0434796	0.513737
ABHD11	0.0704091	0.575761
ABHD12	0.0885483	0.198209
ABHD13	0.0695759	0.483872
ABHD14A	-0.0238786	0.896066
ABHD14B	-0.0778148	0.336939
ABHD15	0.258499	0.0275672
ABHD16A	0.12457	0.175867
ABHD17A	0.33752	0.0195925
ABHD17B	0.106927	0.468557
ABHD17C	0.00267038	0.977791
ABHD2	-0.073137	0.295909
ABHD3	-0.0177166	0.862799
ABHD4	-0.0614329	0.526677
ABHD5	-0.00862484	0.906596
ABHD6	0.302027	0.000738171
ABHD8	0.0467073	0.830803
ABI1	-0.0126813	0.852326
ABI2	0.00784898	0.912878
ABL1	0.0327892	0.529678
ABL2	0.0393164	0.662427
ABLIM1	-0.079599	0.233429
ABR	0.193802	0.0141242
ABT1	0.15059	0.0459891
ABTB1	-0.160168	0.673348
ABTB2	0.298321	0.0191478
AC002116.7	-0.105669	0.623708
AC003665.1	-0.0279286	0.911953
AC004893.11	0.318401	0.489108
AC006262.5	0.0496779	0.894241
AC007246.3	0.383415	0.1933
AC009299.3	-0.0303961	0.823842
AC009501.4	-0.233423	0.532791
AC009948.5	0.0534614	0.695359
HIST2H3A	8.41397	0.00581418
AC072062.1	-0.275517	0.243772
RNU1-2	7.36351	0.0305543
AC091729.9	-0.198948	0.0387953
AC091878.1	-0.164207	0.413914
AC093391.2	0.0670075	0.864913
AC097662.2	0.175806	0.628903
AC159540.1	0.999542	0.414007
AC159540.1-2	-0.384127	0.027969
ACAA1	0.0339547	0.68202
ACAA2	0.0476132	0.476534
ACACA	-0.0238015	0.75159
ACACB	-0.120629	0.102593
ACAD10	0.0936996	0.407897
ACAD11	0.150304	0.15015
ACAD8	-0.0753811	0.466959
ACAD9	0.0394371	0.549286
ACADM	0.0725898	0.518069
ACADS	0.134458	0.372102
ACADSB	0.0694121	0.479417
ACADVL	0.11648	0.168617
ACAP2	0.0147754	0.885861
ACAP3	0.407693	0.0418589
ACAT1	0.0636975	0.652192
ACAT2	0.131037	0.111829
ACBD3	-0.0368253	0.561733
ACBD4	0.248058	0.414627
ACBD5	0.0163061	0.818199
ACBD6	0.142649	0.0452581
ACD	0.275653	0.018656
ACER2	0.296059	0.494713
ACER3	0.11368	0.11824
ACIN1	-0.0696435	0.231726
ACKR3	0.0922838	0.550771
ACLY	0.0744917	0.285373
ACN9	0.013296	0.85141
ACO1	-0.0428332	0.590382
ACO2	0.111403	0.107557
ACOT1	0.629545	0.129289
ACOT11	0.0716785	0.668683
ACOT13	-0.16239	0.00803574
ACOT2	0.256489	0.0448596
ACOT7	0.265607	0.0126355
ACOT8	-0.116033	0.320297
ACOT9	0.0196998	0.752484
ACOX1	0.0175318	0.790817
ACOX3	0.337382	0.0264298
ACP1	-0.107952	0.0566049
ACP2	0.00275083	0.975821
ACPL2	0.0607043	0.746726
ACRC	-0.347646	0.0643042
ACSF2	0.322241	0.140509
ACSF3	-0.0374734	0.567889
RGPD1	5.10798	0.011295
ACSL3	-0.0774382	0.372927
ACSL4	0.00874163	0.927331
EPHA3	2.91288	0.000491185
ACSS2	0.128731	0.246514
ACTA2	-0.160442	0.408354
ACTB	0.0166756	0.831286
ACTG1	0.131198	0.107874
ACTG1P4	-0.0594951	0.876473
ACTL6A	-0.0375244	0.489295
ACTL8	0.340993	0.00107031
ACTN1	0.0165075	0.820934
ACTN4	0.00800738	0.899126
ACTR10	0.0638681	0.340301
ACTR1A	0.106686	0.0929308
ACTR1B	0.0315933	0.713729
ACTR2	-0.0266255	0.699949
ACTR3	0.0547922	0.328553
ACTR3B	0.0779193	0.379607
ACTR3C	-0.0872585	0.476195
ACTR5	0.0402514	0.657073
ACTR6	-0.0491197	0.482858
ACTR8	0.0784987	0.231767
ACTRT3	0.406643	0.0582089
ACVR1	0.0454899	0.659892
ACVR1B	-0.113662	0.12375
ACVR2A	-0.175411	0.0436943
ACVR2B	-0.137909	0.136999
ACY1	-0.0114195	0.889528
ACYP1	-0.148378	0.22825
ACYP2	0.0798015	0.551173
AD000090.2	-0.0134188	0.935248
ADA	0.125631	0.0970587
ADAL	-0.0723222	0.140129
ADAM10	-0.0133748	0.846449
ADAM11	-0.123937	0.685642
ADAM15	0.281722	0.00736927
ADAM17	-0.0448014	0.51008
ADAM1A	-0.195111	0.211009
AGAP7	2.71829	0.0187042
ADAM22	-0.119498	0.398595
ADAM8	-0.194658	0.633608
ADAM9	-0.0417471	0.658345
ADAMTS1	-0.197504	0.00353344
ADAMTS10	0.0669757	0.761866
ADAMTS15	0.0673265	0.673102
ADAMTS4	0.224564	0.475148
ADAMTS5	-0.162649	0.0933799
ADAMTS6	0.059837	0.546267
ADAMTSL1	0.966204	0.0994898
ADAMTSL4	0.29063	0.25437
ADAMTSL5	0.0127765	0.911887
ADAR	-0.0581925	0.379904
ADARB1	0.104534	0.526645
ADARB2	0.124151	0.101997
ADAT1	0.0138849	0.851401
ADAT2	-0.22091	0.0033799
ADAT3	0.704307	0.0507502
ADCK1	0.148019	0.267209
ADCK2	-0.0173339	0.816778
ADCK3	-0.138474	0.143207
ADCK4	0.0351743	0.741072
ADCK5	0.00598071	0.977532
ADCY3	0.323862	0.000143056
ADCY6	0.283974	0.0080576
ADCY7	0.131631	0.470999
ADCY9	0.0547612	0.462412
ADD1	0.0628869	0.176715
ADD3	0.0266299	0.806646
ADH5	0.0637777	0.320822
ADI1	-0.0711698	0.311302
ADIPOR1	0.00517991	0.944293
ADIPOR2	0.0316516	0.501463
ADIRF	0.65916	0.188065
ADK	0.0404335	0.521831
ADM	-0.0416106	0.7348
ADM2	-0.176506	0.546103
LY6D	2.46972	0.0178924
ADNP	-0.0615494	0.318477
ADNP2	-0.0400804	0.513917
ADO	-0.100718	0.182563
ADPGK	0.0024406	0.971423
ADPRHL1	-0.0759769	0.624493
ADPRHL2	0.0940889	0.262086
ADPRM	0.0265562	0.82115
ADRB1	0.383495	0.228451
ADRB2	0.619376	0.220377
ADRBK1	0.112264	0.151136
ADRBK2	0.0658824	0.542591
ADRM1	0.0241913	0.845127
ADSL	0.00804062	0.885944
ADSS	-0.0560243	0.375267
ADSSL1	-0.111549	0.474777
AEBP2	-0.0826843	0.373224
AEN	-0.0271893	0.808749
AES	0.1715	0.0576569
AFAP1	0.0620178	0.690157
AFAP1L1	0.0941771	0.608963
AFF1	-0.190277	0.0533195
AFF4	-0.100948	0.348398
AFG3L1P	-0.135689	0.0717524
AFG3L2	0.00142139	0.982967
AFMID	-0.014211	0.874631
AFTPH	0.136476	0.0439022
AGA	-0.253393	0.0138706
AGAP1	-0.0038519	0.957159
AGAP2-AS1	0.165838	0.184172
AGAP3	0.146974	0.0572372
AGAP4	-0.0253043	0.860011
AGAP5	-0.230223	0.15452
AGAP6	-0.121274	0.237286
CKMT1A	1.69121	0.0182084
AGAP9	-0.0184474	0.94631
AGBL5	-0.0192736	0.793121
AGER	0.210628	0.4118
AGFG1	-0.101963	0.102195
AGFG2	0.329677	0.00479044
AGGF1	-0.118687	0.0490354
AGK	0.00894762	0.892728
AGL	-0.0814932	0.476425
AGO1	-0.0647763	0.317777
AGO2	-0.099338	0.264056
AGO3	-0.0249346	0.712965
AGO4	-0.195993	0.365046
AGPAT1	0.0756336	0.269146
AGPAT2	0.149176	0.147886
AGPAT3	-0.0639176	0.518803
AGPAT5	-0.018003	0.785241
AGPAT6	0.0126646	0.810219
AGPAT9	0.0725073	0.630994
AGPS	0.0900837	0.336869
AGR2	0.219298	0.406733
AGRN	0.389237	0.01238
AGTPBP1	-0.146435	0.113836
AGTRAP	0.0623649	0.693145
AHCTF1	-0.0335687	0.682815
AHCTF1P1	0.0744059	0.554283
AHCY	0.0369478	0.61144
AHCYL1	-0.0218625	0.761887
AHCYL2	-0.0309563	0.74095
AHDC1	0.2603	0.00368801
AHI1	-0.00134524	0.982408
AHNAK	-0.0906599	0.521393
AHNAK2	-0.0991833	0.52716
AHR	0.0226162	0.867102
AHRR	-0.0467191	0.771687
AHSA1	-0.00782948	0.903191
AHSA2	-0.233932	0.0797684
AIDA	0.011176	0.871631
HOXB13	1.68975	0.00223017
AIFM1	0.0140356	0.772615
AIFM2	0.209502	0.0220711
AIG1	0.700185	0.232878
AIM1	-0.15197	0.261987
AIMP1	-0.055097	0.323658
AIMP2	0.0149361	0.779622
AIP	0.0436263	0.725106
AJUBA	0.121488	0.236826
AK1	0.170321	0.0294841
AK2	-0.0348718	0.652679
AK3	0.145736	0.213411
AK4	-0.0365824	0.778622
AK6	0.00528634	0.94962
AK9	-0.179589	0.12522
AKAP1	-0.0918162	0.138801
AKAP10	0.121795	0.0670031
AKAP11	-0.0954318	0.360987
AKAP13	-0.0629634	0.48831
AKAP17A	0.129308	0.0835409
AKAP2	-0.205616	0.0188475
AKAP5	-0.275419	0.169129
AKAP6	-0.239841	0.205275
AKAP7	-0.35967	0.0351748
AKAP8	-0.000627608	0.99228
AKAP8L	-0.00325474	0.964646
AKAP9	-0.123436	0.264994
AKIP1	0.0439641	0.493863
AKIRIN1	0.089356	0.135631
AKIRIN2	-0.0269525	0.70274
AKNA	0.0744515	0.379652
AKR1A1	0.125797	0.198671
AKR1B1	0.0367819	0.71486
AKR7A2	0.115725	0.095847
AKT1	0.202019	0.00155481
AKT1S1	-0.00225833	0.978883
AKT2	0.170774	0.0347546
AKT3	-1.12949	0.0539201
AKTIP	0.0615525	0.437788
ALAD	-0.0967164	0.23834
ALAS1	0.0976637	0.148559
ALCAM	-0.0776285	0.360256
ALDH16A1	0.0692218	0.499559
ALDH18A1	0.110052	0.0565256
CDC42BPG	1.4589	0.00854489
ALDH1A3	0.102009	0.336835
ALDH1B1	0.0851452	0.0927017
ALDH1L2	-0.263055	0.499332
ALDH3A1	-0.0982567	0.676249
ALDH3A2	0.0227341	0.767392
ALDH3B1	-0.00582039	0.969659
ALDH4A1	0.257163	0.050688
ALDH5A1	0.260474	0.361678
ALDH6A1	0.0631308	0.65656
ALDH7A1	-0.0912318	0.383476
ALDH9A1	-0.0473726	0.417868
ALDOA	0.0900026	0.227837
ALDOC	0.0166824	0.851979
ALG1	0.185027	0.0994355
ALG10	-0.073323	0.48846
ALG10B	-0.128971	0.254026
ALG11	-0.0192041	0.822168
ALG12	0.250911	0.0327291
ALG13	0.0629207	0.293961
ALG14	-0.175792	0.00886215
ALG2	-0.0690678	0.207526
ALG3	0.0571427	0.631105
ALG5	0.0740813	0.226415
ALG6	-0.205063	0.00436967
ALG8	-0.000195437	0.996709
ALG9	0.0244786	0.794428
ALKBH1	-0.025229	0.759079
ALKBH2	0.312176	0.00151639
ALKBH3	0.00269868	0.966544
ALKBH4	0.0468145	0.65681
ALKBH5	0.147152	0.0353625
ALKBH6	0.0746008	0.453126
ALKBH7	0.174897	0.198812
ALKBH8	-0.0351357	0.724609
ALMS1	-0.264509	0.0102732
ALMS1-IT1	-0.169524	0.496405
ALPK1	-0.463509	0.00372126
ALPK2	-0.100517	0.508322
ALPP	0.0203257	0.942245
ALS2	-0.0767297	0.312055
ALS2CL	0.0499792	0.8113
ALYREF	0.162706	0.086707
AMACR	-0.184408	0.0312678
AMBRA1	0.0994729	0.15913
AMD1	0.0798915	0.238006
AMDHD2	0.129189	0.286723
AMER1	0.0671563	0.240171
AMFR	0.0491621	0.4936
AMH	-0.0757844	0.827467
AMIGO1	0.214114	0.0811526
AMIGO2	-0.0474346	0.624406
AMIGO3	-0.268219	0.321835
AMMECR1	-0.141118	0.0252113
AMMECR1L	0.0075329	0.90198
AMN1	-0.209153	0.0374055
AMOTL1	0.0568296	0.523397
AMOTL2	-0.14597	0.322937
AMPD2	0.0948982	0.371666
AMY2B	-0.363064	0.00623187
AMZ2	-0.203621	0.0100407
AMZ2P1	0.170283	0.295302
ANAPC1	0.00533725	0.955312
ANAPC10	-0.215613	0.018761
ANAPC11	0.301957	0.039742
ANAPC13	-0.0545438	0.291766
ANAPC15	-0.0728102	0.286632
ANAPC16	0.0359375	0.564608
ANAPC2	0.337003	0.0123443
ANAPC4	0.143325	0.0483827
ANAPC5	0.0244493	0.632743
ANAPC7	0.0263325	0.575557
ANG	-0.400958	0.286026
ANGEL1	0.140159	0.14425
ANGEL2	-0.0543415	0.389349
ANGPT1	-0.0689852	0.409142
ANGPTL4	0.260749	0.195525
ZNF600	1.43796	0.0175862
ANKEF1	0.0952716	0.247826
ANKFY1	-0.0261639	0.678634
ANKH	0.0854675	0.344566
ANKHD1	-0.0673032	0.338669
ANKHD1-EIF4EBP3	0.00344628	0.978119
ANKIB1	-0.0159427	0.835684
ANKLE1	-0.126578	0.779642
ANKLE2	-0.0856334	0.103913
ANKMY1	0.0645099	0.658297
ANKMY2	-0.026155	0.708531
ANKRA2	-0.0390658	0.785232
ANKRD1	-0.489422	0.0926148
ANKRD10	0.044929	0.611893
ANKRD11	-0.0130096	0.870582
ANKRD12	-0.0965937	0.256351
ANKRD13A	-0.0533934	0.517571
ANKRD13B	-0.0294766	0.758771
ANKRD13C	-0.00902152	0.906226
ANKRD13D	0.141839	0.280657
ANKRD16	0.206805	0.0321204
ANKRD17	-0.0135482	0.859028
ANKRD18B	-0.156865	0.143569
ANKRD19P	-0.269107	0.499981
ANKRD2	0.0699117	0.840525
ANKRD23	-0.0537008	0.853972
ANKRD26	-0.151968	0.0592965
ANKRD27	-0.0390265	0.552766
ANKRD28	-0.0464829	0.522125
ANKRD29	-0.156125	0.0919029
ANKRD31	-0.10232	0.713989
ANKRD32	0.0123917	0.894598
ANKRD33B	-0.268526	0.0446273
ANKRD34A	-0.051371	0.699862
ANKRD36	-0.339205	0.00884061
ANKRD36B	-0.101509	0.462757
ANKRD36C	-0.275347	0.0304992
ANKRD37	0.483956	0.1678
ANKRD39	0.28053	0.0492287
ANKRD40	-0.0160936	0.757885
ANKRD42	0.078317	0.275363
ANKRD44	0.0692107	0.566632
ANKRD46	0.0842229	0.346395
ANKRD49	-0.101789	0.136019
ANKRD50	0.124164	0.197817
ANKRD52	0.0500711	0.54138
ANKRD54	0.261311	0.0388276
ANKRD9	0.0915302	0.619989
ANKS1A	0.104529	0.0857615
ANKS1B	-0.34209	0.0534387
ANKS3	0.111378	0.373375
ANKS6	0.13713	0.0679084
ANKZF1	-0.0326739	0.640889
ANLN	-0.151142	0.139383
ANO10	-0.00333049	0.965602
ANO2	-0.291132	0.308377
ANO6	-0.0745788	0.429953
ANO7	-0.194953	0.501417
ANO8	0.179182	0.170383
ANP32A	-0.105357	0.193306
FAM213B	1.41774	0.0390914
ANP32AP1	-0.202273	0.325625
ANP32B	-0.211127	0.00820397
ANP32C	0.186193	0.549646
ANP32E	-0.0321905	0.576723
ANTXR1	-0.093726	0.197947
ANXA1	-0.0461147	0.463496
ANXA11	0.137269	0.0926201
ANXA2	-0.0453825	0.506562
ANXA2P1	-0.145199	0.309181
ANXA2P3	-0.0775733	0.719454
ANXA2R	0.475473	0.323428
ANXA3	0.170635	0.244689
ANXA4	-0.0246005	0.788318
ANXA5	-0.004927	0.943299
ANXA6	0.0624691	0.343296
ANXA7	-0.0307492	0.67921
ANXA8	-0.167465	0.272481
ANXA8L1	-0.0644469	0.646863
ANXA9	-0.111484	0.633141
AOC2	-0.384149	0.039095
AOC3	-0.473883	0.0456435
AOX1	-0.127788	0.389792
FAM127C	1.39888	0.00875675
AP1AR	-0.106616	0.141962
AP1B1	0.0765935	0.271914
AP1G1	-0.0324238	0.607343
AP1G2	0.0576997	0.651932
AP1M1	0.189942	0.0638497
AP1M2	0.00103655	0.989419
AP1S1	0.118468	0.186374
AP1S2	0.0326649	0.676387
AP1S3	0.0799411	0.318757
AP2A1	0.0925818	0.244152
AP2A2	-0.0262513	0.657998
AP2B1	-0.0290151	0.671132
AP2M1	0.0853339	0.189519
AP2S1	0.091847	0.173821
AP3B1	-0.0274243	0.662132
AP3B2	0.429597	0.350715
AP3D1	0.0331887	0.612729
AP3M1	-0.0387886	0.586239
AP3M2	-0.0761242	0.333079
AP3S1	-0.0469578	0.500888
AP3S2	0.104678	0.199875
AP4B1	-0.0614752	0.415604
AP4E1	-0.0408313	0.619768
AP4M1	-0.085966	0.460928
AP4S1	0.0109244	0.918012
AP5B1	0.197897	0.100386
AP5M1	0.109673	0.144837
AP5S1	-0.0932631	0.483687
AP5Z1	0.0682887	0.635775
APAF1	0.14204	0.135198
DNAH17	1.35499	0.000596295
APBB1IP	-0.236812	0.0537566
APBB2	-0.140639	0.0419923
APBB3	-0.184074	0.113088
APC	0.0022349	0.982669
DAPP1	1.27127	0.0270324
APEH	0.165108	0.0256029
APEX1	-0.0197458	0.76249
APEX2	0.129962	0.0617682
APH1A	0.178491	0.0130855
APH1B	0.262834	0.0150689
API5	-0.0577407	0.466324
APIP	-0.00405274	0.937279
APITD1	-0.0611609	0.352083
SLC9A3R2	1.22104	8.34603e-05
APLP1	0.330915	0.0624483
APLP2	0.0343546	0.617548
APMAP	0.0200154	0.765935
APOA1BP	0.0228661	0.767991
APOBEC3B	-0.28082	0.00115196
APOBEC3C	-0.0965674	0.280628
PITX3	1.1862	0.0199531
RELL2	1.17069	0.0425473
APOL2	-0.20402	0.0298214
APOL6	-0.464093	0.00364016
APOLD1	-0.472588	0.0327698
APOO	-0.0410395	0.538248
APOOL	-0.0653196	0.319144
APOPT1	0.0798748	0.160735
APP	-0.0889807	0.313885
APPBP2	0.0575782	0.350931
APPL1	-0.0596401	0.496988
APPL2	-0.268843	0.0151903
APRT	0.0968004	0.376977
APTX	0.041714	0.457632
AQP3	0.111771	0.234065
AQR	-0.00258029	0.976182
ARAF	0.110691	0.16036
ARAP1	0.0990008	0.163858
ARAP2	-0.10187	0.294611
ARAP3	0.130694	0.250915
ARCN1	0.00655583	0.914226
AREG	-0.372695	0.408469
AREL1	-0.00181396	0.973638
ARF1	0.0399291	0.692577
ARF3	-0.0126405	0.871113
ARF4	-0.00324425	0.957925
ARF5	0.0826611	0.298877
ARF6	-0.0309014	0.660779
ARFGAP1	0.0808905	0.412666
ARFGAP2	-0.0606681	0.423774
ARFGAP3	-0.0345775	0.699312
ARFGEF1	-0.164338	0.144581
ARFGEF2	-0.0353306	0.703449
ARFIP1	-0.0185922	0.767666
ARFIP2	0.162527	0.0179087
ARFRP1	-0.116287	0.201826
ARG2	-0.0336565	0.953392
ARGLU1	-0.0679732	0.524763
ARHGAP1	-0.0081931	0.913323
ARHGAP10	0.039353	0.506837
ARHGAP11A	-0.128337	0.152748
ARHGAP11B	-0.412473	0.00429142
ARHGAP12	0.0280714	0.708763
ARHGAP17	-0.144877	0.0124959
ARHGAP18	0.0933215	0.387222
ARHGAP19	-0.143227	0.0597178
ARHGAP21	-0.0220821	0.780509
ARHGAP23	-0.0412864	0.688856
ARHGAP24	-0.344011	0.0350746
ARHGAP26	0.0702517	0.529707
ARHGAP27	0.14095	0.152667
ARHGAP28	-0.0555637	0.534032
ARHGAP29	-0.0189438	0.775518
ARHGAP32	-0.00347744	0.964578
ARHGAP33	-0.0547585	0.880854
ARHGAP35	0.0395839	0.598065
ARHGAP39	0.0326822	0.748153
ARHGAP4	0.239641	0.0487638
ARHGAP42	0.0105802	0.918716
ARHGAP5	-0.102583	0.332356
ARHGAP5-AS1	0.228411	0.402429
ARHGDIA	0.0793593	0.473045
ARHGDIB	-0.181859	0.212527
ARHGEF1	0.0750775	0.334494
ARHGEF10	0.066211	0.324921
ARHGEF10L	0.209378	0.154512
ARHGEF11	-0.0214846	0.685402
ARHGEF12	-0.00657751	0.958185
ARHGEF16	0.296032	0.0244266
ARHGEF17	0.114025	0.180888
ARHGEF18	0.109484	0.128098
ARHGEF19	0.239307	0.0889693
ARHGEF2	0.0797291	0.232546
ARHGEF28	-0.352654	0.0525459
ARHGEF3	-0.00543654	0.945768
ARHGEF34P	-0.231447	0.197799
ARHGEF35	-0.0705592	0.332726
ARHGEF37	-0.0425797	0.862698
ARHGEF39	-0.10437	0.175805
ARHGEF4	0.0950433	0.379391
ARHGEF40	-0.332389	0.04645
ARHGEF5	0.17547	0.0227203
ARHGEF7	-0.0169421	0.753201
ARHGEF9	-0.13126	0.0874442
ARID1A	-0.0144775	0.758972
ARID1B	-0.0806627	0.183804
ARID2	-0.188797	0.0346501
ARID3A	-0.0162953	0.898072
ARID3B	0.0916916	0.517226
ARID4A	-0.117106	0.184057
ARID4B	-0.0464922	0.522138
ARID5A	0.211384	0.321045
ARID5B	-0.147929	0.133484
ARIH1	-0.104737	0.0934601
ARIH2	-0.0097412	0.883355
ARL1	0.00910218	0.889966
ARL13B	0.0312554	0.692937
ARL14EP	0.047225	0.381607
ARL15	0.0858374	0.39473
ARL16	0.159921	0.0971506
ARL17A	-0.134027	0.0919702
ARL17B	0.203451	0.242861
ARL2	0.0159852	0.885724
CCDC120	1.16532	3.37426e-05
ARL2BP	0.0389092	0.458847
ARL3	0.243079	0.0121764
ARL4A	-0.123093	0.220666
ARL4D	0.266818	0.0229536
ARL5A	0.0377174	0.648367
ARL5B	0.0103298	0.929708
ARL6	-0.0645075	0.362251
ARL6IP1	-0.0488102	0.440713
ARL6IP4	-0.1244	0.117137
ARL6IP5	-0.0484516	0.436419
ARL6IP6	-0.110345	0.266186
ARL8A	0.0282374	0.732384
ARL8B	-0.0717412	0.30591
ARMC1	-0.107028	0.262601
ARMC10	-0.0637396	0.31663
ARMC2	-0.221018	0.22855
ARMC4	-0.0668956	0.589433
ARMC5	-0.108376	0.433033
ARMC6	0.118974	0.207755
ARMC7	0.127796	0.197953
ARMC8	-0.102914	0.0707426
PECAM1	1.15352	0.0225841
ARNT	-0.00692881	0.926581
ARNT2	0.416251	0.360239
ARNTL	0.241402	0.00911924
ARNTL2	0.195691	0.143617
ARPC1A	-0.0144272	0.834842
ARPC1B	0.206085	0.0933145
ARPC2	0.0504778	0.291971
ARPC3	-0.0395176	0.568398
ARPC4	0.0640006	0.35054
ARPC4-TTLL3	2.00496	0.148589
ARPC5	0.115379	0.167875
ARPC5L	0.0682751	0.34964
ARPP19	-0.0701046	0.273618
ARRB1	-0.00850364	0.891445
ARRB2	-0.123831	0.0708542
ARRDC1	0.341759	0.0123754
ARRDC2	-0.0800231	0.384993
ARRDC3	-0.0676531	0.585397
ARRDC4	0.094286	0.505422
ARSA	0.241679	0.22727
ARSB	-0.0154469	0.803356
ARSG	0.0274101	0.724749
ARSJ	0.0471566	0.640855
ARSK	0.170232	0.0534301
ARV1	0.103207	0.127476
FBXO44	1.13749	0.00144574
ASAH1	-0.040409	0.559011
ASAH2B	0.210492	0.0138727
ASAP1	-0.206221	0.0221303
ASAP2	0.0103046	0.911489
ASAP3	0.0251541	0.876189
ASB1	0.0285289	0.709474
ASB13	0.252922	0.00199313
MAP3K14-AS1	1.09047	0.0410763
ASB3	0.0234982	0.685173
ASB6	0.147621	0.0967747
ASB7	-0.0495186	0.527535
ASB8	0.062307	0.25459
ASB9	-0.0845541	0.27734
ASCC1	-0.0763129	0.201401
ASCC2	-0.000858735	0.990242
ASCC3	-0.091338	0.490627
ASF1A	0.071215	0.301875
ASF1B	0.170608	0.0596804
ASH1L	-0.0790728	0.421359
ASH1L-AS1	-0.108386	0.550689
ASH2L	-0.0799113	0.130609
ASIC1	0.247151	0.443877
ASIC3	0.273768	0.480774
ASL	0.0306194	0.728173
ASMTL	0.110092	0.228228
ASMTL-AS1	0.0117563	0.962113
ASNA1	0.0753332	0.347019
ASNS	-0.063081	0.787981
ASNSD1	0.0468673	0.402806
ASPH	-0.169918	0.188366
ASPHD1	0.112414	0.335521
ASPM	-0.112047	0.354643
ASPSCR1	0.0900331	0.398301
ASRGL1	0.255359	0.228666
ASS1	0.191523	0.0541597
ASTE1	0.136594	0.184278
ASTN2	0.252094	0.108197
ASUN	-0.118656	0.114112
ASXL1	-0.0547602	0.327603
ASXL2	-0.0704343	0.393117
ASZ1	0.321306	0.560983
ATAD1	-0.00621688	0.957633
ATAD2	-0.0678225	0.584937
ATAD2B	-0.0703374	0.351787
ATAD3A	0.0696038	0.493628
ATAD3B	0.443092	0.00756654
ATAD5	-0.161462	0.0739411
ATAT1	0.259872	0.0501565
ATE1	0.0349895	0.603872
ATF1	-0.00441293	0.965459
ATF2	0.0509204	0.541848
ATF3	0.229002	0.0028118
ATF4	0.141511	0.133459
ATF5	-0.0777011	0.59036
ATF6	-0.0916679	0.2239
ATF6B	0.0205561	0.771867
ATF7	-0.0940434	0.121486
ATF7IP	-0.245176	0.00763868
ATF7IP2	-0.0632824	0.557917
ATG10	-0.0233316	0.81359
ATG12	0.0270289	0.617908
ATG13	-0.0302565	0.599602
ATG14	-0.195588	0.0241391
ATG16L1	-0.0187646	0.762419
ATG16L2	-0.258828	0.214612
ATG2A	0.143918	0.136637
ATG2B	0.027234	0.71129
ATG3	-0.0703408	0.24265
ATG4A	0.102244	0.228527
ATG4B	0.124378	0.269086
ATG4C	-0.0931068	0.202397
ATG4D	0.268557	0.0235953
ATG5	-0.00575172	0.919689
ATG7	0.0944107	0.198621
ATG9A	0.129462	0.207579
ATHL1	-0.097756	0.477935
ATIC	-0.0409465	0.381924
ATL2	0.0657289	0.31086
ATL3	-0.0593692	0.57931
ATM	-0.103535	0.385544
ATMIN	-0.0144182	0.817768
ATN1	0.0126451	0.88892
ATOH8	0.192214	0.336583
ATOX1	-0.0991239	0.304281
ATP10D	-0.27507	0.0746344
ATP11A	0.0497331	0.501505
ATP11B	-0.0160647	0.863784
ATP11C	-0.0498358	0.578183
ATP13A1	0.0543426	0.525983
ATP13A2	0.266622	0.0170377
ATP13A3	-0.129352	0.1682
ATP1A1	0.063632	0.341979
ATP1B1	0.189691	0.0284273
ATP1B3	0.180636	0.0217598
ATP2A1	-0.14013	0.588547
ATP2A2	-0.102868	0.186769
ATP2A3	0.284623	0.10484
ATP2B1	-0.0178825	0.759824
ATP2B4	-0.0327456	0.767581
ATP2C1	-0.111207	0.151878
ATP5A1	0.105475	0.182022
ATP5B	0.138035	0.0480532
ATP5C1	0.0371887	0.433104
ATP5D	0.0701291	0.707117
ATP5E	0.0284355	0.799401
ATP5EP2	0.21808	0.287301
ATP5F1	0.00522603	0.917006
ATP5G1	0.192219	0.0633767
ATP5G2	0.0913612	0.269984
ATP5G3	0.177347	0.00972357
ATP5H	-0.0562872	0.461439
ATP5I	-0.154499	0.0536838
ATP5J	0.0771533	0.272081
ATP5J2	-0.0597244	0.44205
ATP5J2-PTCD1	-5.82175	0.248385
ATP5L	0.104608	0.191827
ATP5O	0.00749582	0.911572
ATP5S	0.0967417	0.483898
ATP5SL	0.108936	0.0990966
ATP6AP1	0.153034	0.0628853
ATP6AP1L	-0.416954	0.304103
ATP6AP2	0.0228899	0.765524
ATP6V0A1	-0.0361056	0.519093
ATP6V0A2	-0.0135814	0.84755
ATP6V0A4	-0.13607	0.436307
ATP6V0B	0.359836	0.00340208
ATP6V0C	0.0928756	0.346144
ATP6V0D1	0.156867	0.0359575
ATP6V0E1	-0.00864525	0.883613
ATP6V1A	-0.0702081	0.454465
ATP6V1B2	0.0791241	0.207543
ATP6V1C1	-0.105073	0.309691
ATP6V1C2	0.304113	0.356568
ATP6V1D	-0.0552972	0.465672
ATP6V1E1	-0.0403868	0.508765
ATP6V1E2	0.155579	0.112121
ATP6V1F	0.043121	0.612397
ATP6V1G1	-0.0168769	0.759216
ATP6V1H	0.0187725	0.829048
ATP7A	0.0800513	0.424796
ATP7B	0.0956855	0.282863
ATP8B2	0.223411	0.134628
ATP8B3	0.0557811	0.619929
ATP8B4	-0.13265	0.473847
ATP9A	-0.104404	0.374301
ATP9B	-0.153487	0.0484767
ATPAF1	0.0412911	0.544603
ATPAF2	0.0754249	0.429538
ATPIF1	0.0951629	0.310044
ATR	-0.152229	0.144421
ATRAID	-0.0120643	0.820394
ATRIP	0.00703258	0.941449
ATRN	0.0752998	0.23369
ATRX	-0.0441395	0.639568
ATXN1	0.0561613	0.523756
ATXN10	0.0643643	0.68302
ATXN1L	0.117334	0.0772448
ATXN2	-0.212873	0.00608514
ATXN2L	0.00891994	0.913281
ATXN3	-0.215184	0.0112425
ATXN7	-0.117313	0.135719
ATXN7L1	-0.299669	0.00558414
ATXN7L2	0.321203	0.0405541
ATXN7L3	0.0781078	0.329359
ATXN7L3B	-0.090636	0.0758351
AUH	-0.10475	0.182732
AUNIP	-0.00676614	0.920791
AUP1	-0.00149376	0.986155
AURKA	-0.124059	0.0451284
AURKAIP1	0.0824167	0.368269
AURKAPS1	-0.151757	0.472682
AURKB	0.0751755	0.161111
AUTS2	-0.348468	0.162968
AVEN	-0.121183	0.0699689
AVL9	0.044857	0.484107
AVPI1	0.0756455	0.505492
AXIN1	0.151064	0.0243779
AXL	-0.134652	0.280279
AZI1	0.277679	0.0191015
AZI2	0.01505	0.79829
AZIN1	-0.188455	0.110893
B2M	-0.0230564	0.820211
B3GALNT2	-0.0964649	0.250433
B3GALT6	-0.0278879	0.7718
B3GALTL	0.0296611	0.685813
B3GAT3	0.117142	0.414085
B3GNT1	0.205966	0.0423812
B3GNT2	0.136366	0.080791
B3GNT3	0.468586	0.142149
B3GNT9	0.144964	0.615324
B3GNTL1	-0.000642123	0.995502
B4GALNT4	0.165295	0.251082
B4GALT1	0.0127397	0.838764
B4GALT2	-0.0227712	0.78308
B4GALT3	0.08732	0.267255
B4GALT4	-0.0280968	0.636561
B4GALT5	0.0101595	0.879345
B4GALT6	-0.21936	0.0269809
B4GALT7	0.10725	0.270704
B9D1	0.0166895	0.867699
B9D2	-0.292025	0.0712401
BABAM1	-0.0138237	0.845381
BACE1	0.1425	0.278193
BACE1-AS	0.814905	0.0517306
BACE2	-0.0199316	0.835642
BACH1	-0.111195	0.448738
BACH2	-0.424618	0.154061
BAD	0.210897	0.295025
BAG1	0.0208151	0.772227
BAG2	0.105618	0.201151
BAG3	0.0413122	0.633102
BAG4	-0.0218179	0.749873
BAG5	-0.055374	0.420231
BAG6	0.120315	0.0365684
BAHCC1	0.254673	0.00316822
BAHD1	0.139549	0.026857
BAI2	0.410873	0.103345
BAIAP2	0.0986941	0.273721
BAIAP2-AS1	0.13648	0.395537
BAIAP2L1	0.00447849	0.942178
BAK1	0.262051	0.00838806
BAMBI	-0.0548833	0.494078
BANF1	0.0586435	0.425423
BANP	-0.0768827	0.209865
BAP1	0.211724	0.0395954
BARD1	-0.0523049	0.556176
BARX1	-0.123394	0.258261
BASP1	-0.0514688	0.49894
BATF3	-0.543655	0.0750633
BAX	-0.0101133	0.919521
BAZ1A	-0.104875	0.13179
BAZ1B	-0.0542694	0.383601
BAZ2A	-0.0103799	0.870439
BAZ2B	-0.0428	0.481745
BBC3	-0.24659	0.171459
BBIP1	-0.0840022	0.237715
BBS1	0.000302433	0.997455
BBS10	-0.146656	0.0427056
BBS12	-0.0364851	0.802996
BBS2	-0.130471	0.155296
BBS4	-0.163333	0.0741998
BBS7	-0.0791973	0.257175
BBS9	0.252654	0.0170961
BBX	-0.0587944	0.417932
BCAP29	-0.116369	0.133098
BCAP31	-0.00834088	0.906473
BCAR1	0.238118	0.0397299
BCAR3	0.237789	0.0134893
BCAS2	-0.0298352	0.616535
BCAS3	-0.222819	0.0368474
BCAT2	0.05302	0.460674
BCCIP	-0.0220364	0.771566
BCDIN3D	0.256533	0.0328887
BCKDHA	0.0270804	0.821031
BCKDHB	-0.0366208	0.729807
BCKDK	0.137452	0.12768
BCL10	0.0452557	0.456235
BCL2	-0.0413123	0.507014
BCL2L1	0.0817542	0.273982
BCL2L11	-0.0877447	0.147186
BCL2L12	0.196589	0.0837209
BCL2L13	-0.00599865	0.90094
BCL2L2	-0.0745602	0.155549
BCL2L2-PABPN1	-0.145913	0.0515769
BCL3	-0.0513948	0.683878
BCL6	-0.147448	0.276251
BCL6B	0.401965	0.199387
BCL7A	0.198109	0.0978165
BCL7B	0.0641193	0.387313
BCL7C	0.0787135	0.315281
BCL9	0.0678247	0.378918
BCL9L	0.123368	0.127381
BCLAF1	-0.15074	0.0653686
BCO2	0.222916	0.257084
BCOR	-0.00415873	0.951575
BCORL1	0.256254	0.00904826
BCR	0.121715	0.0604109
BCRP2	0.33213	0.174714
BCS1L	0.177341	0.143463
BCYRN1	-0.214309	0.245989
BDH2	0.124058	0.153522
BDKRB2	0.202089	0.420092
BDNF	-0.0514014	0.514501
BDP1	-0.147506	0.105359
BECN1	-0.155032	0.00510123
BEGAIN	0.139897	0.154701
BEND3	-0.0238877	0.677376
BEND6	0.013741	0.903756
BET1	0.0396916	0.605059
BET1L	0.113838	0.282467
BFAR	0.0323212	0.607884
BFSP1	0.202808	0.579345
BHLHE40	-0.297272	0.0265183
BHLHE41	-0.140573	0.0891988
BICC1	-0.211265	0.0467735
BICD1	-0.029881	0.682093
BICD2	0.0833833	0.181363
BID	0.0644503	0.443098
BIN1	0.0669189	0.335491
BIN3	0.0550654	0.666771
BIRC2	0.00613305	0.934677
BIRC3	-0.284074	0.0146356
BIRC5	0.0608133	0.261208
BIRC6	-0.052544	0.672176
BIRC7	0.141858	0.797435
BIVM	-0.0421847	0.458942
BIVM-ERCC5	0.0462009	0.738753
BLCAP	-0.04958	0.428459
BLM	-0.11074	0.132313
BLMH	0.00501374	0.938501
BLOC1S1	0.118767	0.281187
BLOC1S2	-0.0801289	0.219863
BLOC1S3	-0.0611175	0.463975
BLOC1S4	-0.293268	0.00208513
BLOC1S5	-0.256715	0.337943
BLOC1S5-TXNDC5	0.0153549	0.887944
BLOC1S6	0.0545293	0.352718
BLVRA	0.0754959	0.30372
BLVRB	0.0922721	0.292592
BLZF1	-0.0696709	0.36358
BMF	-0.345886	0.425658
BMI1	-0.0732916	0.577702
BMP1	0.0673879	0.547829
BMP2	0.218696	0.174545
BMP2K	-0.0951653	0.306379
BMP5	-0.451665	0.412019
BMP6	0.0744277	0.341452
BMP8B	0.289796	0.137349
BMPR1A	0.0583892	0.404527
BMPR1B	-0.0440856	0.729589
BMPR2	0.00394138	0.969063
BMS1	-0.0951295	0.223909
BMS1P2	-0.149452	0.389672
BMS1P20	-0.271432	0.000131976
BMS1P4	-0.0671429	0.69867
BMS1P5	0.00335333	0.979225
BMS1P6	-0.418905	0.00129609
BNC2	-0.166975	0.0598427
BNIP1	-0.261126	0.000744307
BNIP2	-0.0675026	0.430761
BNIP3	0.0902944	0.282722
BNIP3L	-0.152008	0.295795
BNIPL	0.0797231	0.774469
BOD1	0.105288	0.0534373
BOD1L1	-0.084369	0.460812
BOK	0.0299697	0.806475
BOLA1	0.300042	0.0370468
BOLA2	6.08587	0.275217
BOLA2B	-1.202	0.592351
BOLA3	-0.00320113	0.966036
BOLA3-AS1	0.29619	0.359289
BOP1	-0.0238153	0.845259
BORA	-0.0424028	0.468975
BPGM	0.171306	0.0650224
BPHL	0.127323	0.242412
BPNT1	0.186236	0.0499879
BPTF	-0.116621	0.119492
BRAF	-0.106658	0.153422
BRAP	-0.109262	0.0362147
BRAT1	0.376902	0.00958301
BRCA1	-0.104381	0.314004
BRCA2	-0.166642	0.0931871
BRCC3	-0.0571936	0.401906
BRD1	-0.0363984	0.60485
BRD2	-0.0515751	0.301732
BRD3	-0.0826153	0.316226
BRD4	-0.151183	0.0755078
BRD7	-0.055039	0.458555
BRD8	-0.221426	0.00162179
BRD9	-0.156133	0.073718
BRE	-0.0277196	0.650552
BRF1	0.0549052	0.451005
BRF2	0.176069	0.116233
BRI3	0.0560122	0.411195
BRI3BP	-0.0421685	0.635426
BRICD5	-0.0373225	0.913602
BRINP3	0.177388	0.249959
BRIP1	-0.0269522	0.816341
BRIX1	-0.103036	0.148356
BRK1	0.0155943	0.823339
BRMS1	0.153634	0.0843405
BRMS1L	0.0409917	0.566838
BROX	-0.102943	0.158986
BRPF1	0.029647	0.632126
BRPF3	0.109511	0.196762
BRWD1	-0.194068	0.0857866
BRWD3	0.00442718	0.9619
BSCL2	-0.112686	0.60739
BSDC1	-0.0217991	0.693968
BSG	0.212591	0.00890769
BST2	0.0228308	0.792769
BTAF1	-0.0921542	0.314627
BTBD1	-0.0305117	0.634687
BTBD10	0.0658681	0.331613
BTBD19	0.270664	0.459232
BTBD2	-0.0171443	0.837076
BTBD3	0.0277018	0.757254
BTBD6	0.121965	0.232132
BTBD7	-0.0789191	0.341245
BTD	0.116436	0.269096
BTF3	-0.0495678	0.364376
BTF3L4	0.00445595	0.943364
BTG1	-0.0353508	0.782706
BTG2	-0.0663627	0.492189
BTG3	0.0750904	0.138186
BTN2A1	0.095313	0.127237
BTN2A2	0.0064208	0.976989
BTN2A3P	-0.0613773	0.693108
BTN3A1	-0.135141	0.0897881
BTN3A2	-0.0834406	0.347158
BTN3A3	-0.078205	0.422846
BTRC	-0.0416072	0.554731
BUB1	-0.0929996	0.224029
BUB1B	-0.0806128	0.280558
BUB3	-0.0302336	0.567263
BUD13	-0.0941833	0.124992
BUD31	-0.0494061	0.467185
BYSL	0.0763902	0.364904
BZW1	0.11882	0.288861
BZW2	-0.0874207	0.188098
C10orf118	-0.0613012	0.481655
C10orf12	-0.336497	0.00208013
C10orf2	0.0536204	0.45277
C10orf32	-0.0400669	0.612046
C10orf35	0.0265989	0.954661
C10orf54	0.335468	0.182521
C10orf76	-0.0102738	0.861106
C10orf88	-0.0512917	0.523121
C10orf91	-0.0196328	0.91291
C11orf1	-0.375152	0.00320612
C11orf24	0.107067	0.221174
C11orf30	-0.0375163	0.564996
C11orf31	0.0550427	0.441197
C11orf35	-0.382447	0.245175
C11orf48	0.034124	0.812936
C11orf49	-0.0273322	0.716853
C11orf54	0.182984	0.020626
C11orf57	-0.0828344	0.144402
C11orf58	-0.0163877	0.81248
C11orf68	0.105001	0.55663
SERPINF2	1.07796	0.0250464
C11orf73	0.0591239	0.359694
C11orf74	-0.331681	0.00367957
C11orf80	-0.15665	0.162309
C11orf82	0.022174	0.745622
C11orf83	0.149732	0.353653
C11orf84	-0.0120822	0.905041
C11orf86	0.578961	0.0905611
C11orf95	0.162253	0.0892977
C12orf10	0.0499265	0.497797
C12orf23	-0.0309451	0.755212
C12orf29	-0.0126109	0.856793
C12orf4	-0.105382	0.119103
C12orf43	0.022326	0.796051
C12orf44	0.170489	0.049903
C12orf45	-0.127849	0.0837382
C12orf49	0.0284542	0.648866
C12orf5	-0.0329361	0.652923
C12orf57	-0.0328844	0.800554
C12orf60	-0.202738	0.0935563
C12orf65	-0.0454537	0.462872
C12orf66	-0.0764005	0.454664
C12orf73	-0.0134046	0.87764
C12orf75	-0.347591	0.113954
C12orf76	-0.291122	0.039144
C14orf1	-0.0991484	0.115253
C14orf119	-0.0426224	0.448113
C14orf142	0.15592	0.270217
C14orf166	-0.000634943	0.990624
C14orf169	0.20434	0.022009
C14orf2	0.0560267	0.461274
C14orf28	-0.40318	0.0167147
C14orf79	-0.129975	0.347671
C14orf80	0.338709	0.0995489
C14orf93	-0.174425	0.171534
C15orf37	0.197117	0.511306
C15orf38	0.0258685	0.838228
C15orf38-AP3S2	-1.00305	0.759537
C15orf39	0.17921	0.104974
C15orf40	0.00263963	0.970156
C15orf41	0.196322	0.124943
C15orf52	-0.0303826	0.795709
C15orf57	-0.0471231	0.490958
C15orf61	0.320272	0.0679585
C15orf65	-0.0655655	0.629751
C16orf13	0.0979395	0.34065
C16orf45	-0.398874	0.28552
C16orf46	0.295001	0.159894
C16orf52	-0.221044	0.00557925
C16orf58	0.0908896	0.229939
C16orf59	0.176007	0.185448
C16orf62	-0.349672	0.166232
C16orf70	0.115924	0.047824
C16orf72	0.0695294	0.269987
C16orf74	0.0212255	0.859765
C16orf80	-0.0632596	0.253222
C16orf87	0.0401253	0.58758
C16orf91	0.108107	0.266317
C16orf93	0.037188	0.900351
C16orf95	0.491192	0.075141
C17orf103	-0.201955	0.407571
C17orf49	-0.0520981	0.784325
C17orf51	0.0609481	0.418722
C17orf53	0.0929331	0.430315
C17orf58	-0.242316	0.0169862
C17orf59	0.228613	0.137864
C17orf62	0.0473579	0.552075
C17orf67	0.371071	0.150475
C17orf70	0.240483	0.102102
C17orf75	-0.154131	0.0158516
C17orf80	0.0339904	0.612753
C17orf85	-0.027897	0.67625
C17orf89	0.0657224	0.512161
C17orf96	0.0821302	0.310433
C17orf97	-0.205129	0.038443
C18orf21	-0.181745	0.0156199
C18orf25	0.0720222	0.262939
C18orf32	-0.03742	0.864717
C18orf54	-0.203306	0.0123085
C18orf56	-0.115362	0.56477
C18orf8	0.0821551	0.330173
C19orf10	0.117028	0.132774
C19orf12	-0.0434304	0.50344
C19orf24	0.159796	0.318336
C19orf25	0.270969	0.104428
C19orf26	-0.360134	0.226481
C19orf33	0.00792621	0.92496
C19orf40	-0.0346328	0.813879
C19orf43	0.0782124	0.25756
C19orf44	-0.275134	0.00126627
C19orf47	0.0992108	0.433553
C19orf48	0.0566912	0.574436
C19orf52	0.206873	0.105025
C19orf53	0.141887	0.129424
C19orf54	-0.136631	0.097156
C19orf55	-0.181924	0.101687
C19orf60	-0.0609094	0.594939
C19orf66	-0.244129	0.129259
SNORA81	1.04467	0.0137335
C19orf68	0.106919	0.404553
C19orf70	-0.00528096	0.966934
C19orf82	-0.357764	0.160557
C19orf83	0.200685	0.16638
C1D	0.0453117	0.406556
C1GALT1	0.0364364	0.552782
C1GALT1C1	-0.0145198	0.824235
C1QBP	-0.00987288	0.857842
C1QL1	-0.198832	0.363983
C1QTNF1	-0.115384	0.516615
C1QTNF1-AS1	-0.00443274	0.9848
C1QTNF3	-0.649176	0.0901091
C1QTNF3-AMACR	-3.79433	0.0578085
C1QTNF6	0.146878	0.255074
C1QTNF9B-AS1	-0.403	0.102573
RFX2	1.03764	0.0134916
LTB4R2	1.02961	0.0222045
C1RL	-0.161261	0.409184
C1RL-AS1	-0.305587	0.000282689
LIMS3L	1.02196	0.0130959
C1orf109	0.14458	0.0775809
C1orf112	0.0711623	0.285613
C1orf122	0.403318	0.0272372
C1orf123	-0.295231	0.000682548
C1orf131	-0.1133	0.105324
C1orf145	-0.110726	0.583642
SLC7A8	1.01854	0.020991
C1orf174	0.109041	0.103109
C1orf198	-0.123409	0.246456
C1orf21	-0.153062	0.324569
C1orf213	-0.12518	0.51212
C1orf216	0.0654141	0.387555
C1orf220	-0.190624	0.605005
C1orf226	0.165368	0.456561
C1orf27	0.00250864	0.968958
C1orf35	0.12425	0.218841
C1orf43	0.0278241	0.576264
C1orf50	0.112116	0.399642
C1orf52	-0.0103986	0.840983
C1orf53	-0.176115	0.231858
SVOPL	1.00834	0.0076179
C1orf63	-0.127966	0.25339
C1orf74	0.428488	0.0140235
C1orf85	-0.131178	0.434995
C1orf86	0.0101027	0.950779
C20orf112	0.0263158	0.691031
C20orf196	-0.113923	0.671857
C20orf24	0.0738347	0.452156
C20orf27	0.158521	0.185285
C21orf119	-0.189523	0.513361
C21orf2	0.449606	0.0971875
C21orf33	0.471962	0.0266481
C21orf58	0.0510788	0.684664
C21orf59	-0.0788326	0.337286
C21orf67	0.449942	0.0769198
C21orf91	-0.2071	0.0299818
C22orf29	0.0864481	0.453395
C22orf39	0.0439047	0.644153
C22orf46	-0.190628	0.0295859
C2CD2	-0.0284756	0.699472
C2CD2L	0.155317	0.233229
C2CD3	0.0657637	0.492475
C2CD5	-0.17371	0.054185
C2orf15	0.0201305	0.933682
C2orf27A	0.506518	0.242522
C2orf42	0.00601465	0.94377
C2orf43	-0.0412597	0.452214
C2orf44	0.0302768	0.619707
C2orf47	0.0691028	0.271798
C2orf49	0.000223139	0.996967
C2orf68	0.00629009	0.933337
C2orf69	-0.0179552	0.839626
C2orf74	-0.243216	0.000665295
C2orf76	-0.151644	0.0523823
C3	-0.180873	0.594046
C3orf17	-0.106502	0.082319
C3orf33	0.0268952	0.761557
C3orf38	0.128602	0.0668407
C3orf52	-0.111654	0.223567
C3orf58	0.175056	0.0267395
C3orf62	-0.306264	0.00904467
C3orf72	-0.0145157	0.905562
C4A	-0.601493	0.3099
C4B	-0.126427	0.901757
C4BPA	0.109607	0.658895
C4BPB	0.135127	0.163975
C4orf21	0.000141145	0.998556
C4orf27	-0.0686325	0.331379
C4orf29	0.318522	0.00287642
C4orf3	-0.00117405	0.989707
C4orf32	-0.126024	0.0976319
C4orf33	-0.0500886	0.579594
C4orf46	-0.0588381	0.434666
C4orf48	0.357154	0.383298
C5AR1	0.237324	0.164653
C5AR2	0.317804	0.089235
C5orf15	-0.0682851	0.420886
C5orf22	-0.130612	0.193919
C5orf24	0.0500748	0.657495
C5orf28	0.0245137	0.718614
C5orf30	-0.0135184	0.82358
C5orf34	-0.0379692	0.549044
C5orf42	-0.188433	0.124353
C5orf45	0.0628039	0.743934
C5orf51	-0.136412	0.0586479
C5orf54	0.182649	0.30897
C5orf55	0.121792	0.502349
C5orf63	-0.127206	0.449448
C5orf66	-0.217293	0.277971
C6orf1	0.207736	0.326875
C6orf106	0.220998	0.106962
C6orf120	-0.0552805	0.44572
C6orf136	-0.16739	0.0163484
C6orf165	1.05302	0.110176
C6orf203	0.0472664	0.372323
C6orf211	0.15255	0.102184
C6orf223	0.197361	0.337579
C6orf47	0.122215	0.205922
C6orf48	-0.0963267	0.312379
C6orf57	-0.109364	0.423231
C6orf62	0.00302573	0.949307
C6orf89	0.0289251	0.724918
C7orf25	-0.09131	0.234917
C7orf26	-0.0299953	0.760325
C7orf43	0.407984	0.0199119
C7orf49	0.118485	0.114686
C7orf50	0.233236	0.0223375
C7orf55	-0.27563	0.0796228
C7orf55-LUC7L2	-0.129945	0.381381
C7orf60	0.00778778	0.943471
C7orf73	-0.118155	0.0792672
C8orf22	-0.129917	0.112304
C8orf33	-0.115789	0.24953
C8orf37	0.0253341	0.790592
C8orf4	-0.201731	0.174218
C8orf44	-0.139573	0.55389
C8orf44-SGK3	-4.41456	0.289538
C8orf58	-0.119983	0.364962
C8orf59	-0.15388	0.0683964
C8orf76	-0.00659919	0.940607
C8orf82	-0.102588	0.367741
C9orf114	-0.0160111	0.855105
C9orf116	-0.125623	0.264801
C9orf142	0.14399	0.300124
C9orf152	-0.534771	0.177226
C9orf156	0.0468123	0.562109
C9orf16	0.0562624	0.712139
C9orf172	-0.447321	0.26308
C9orf3	-0.0617257	0.380087
C9orf37	0.225807	0.243619
C9orf40	-0.0546369	0.412701
C9orf41	-0.094983	0.267313
C9orf43	-0.073652	0.822368
C9orf64	0.0697912	0.275129
C9orf69	0.15032	0.0809412
C9orf72	-0.19035	0.0555292
C9orf78	-0.0972632	0.197405
C9orf84	0.319405	0.0661727
C9orf85	-0.0443677	0.632777
C9orf89	0.332746	0.0960977
C9orf9	-0.114509	0.649522
C9orf91	-0.0576086	0.339593
CA11	-0.0425082	0.725489
CA5B	-0.25835	0.00140581
CA5BP1	-0.0604932	0.525707
CA9	-0.785247	0.426588
CAAP1	0.0916128	0.244407
CAB39	0.046753	0.51478
MAPK4	0.956626	0.00158479
CABIN1	0.0247586	0.780109
CABLES1	-0.000555125	0.995584
CABLES2	0.226659	0.188482
CABYR	-0.153526	0.734944
CACFD1	-0.256772	0.207803
CACHD1	0.157022	0.445869
CACNA2D3	-0.0851849	0.454342
LOC101929506	0.932133	0.00797644
CACNB3	0.357142	0.00282705
CACTIN	0.210208	0.0221376
CACUL1	-0.0597523	0.360849
CACYBP	-0.0573977	0.583069
CAD	0.0439256	0.530769
CADM1	0.044787	0.716672
CADM4	0.65187	0.149826
CALCOCO1	-0.118399	0.222182
CALCOCO2	-0.171086	0.113285
CALD1	-0.0312966	0.624542
CALM1	0.051622	0.472171
CALM2	-0.0241981	0.651312
CALM3	0.0399919	0.506764
CALML4	0.213755	0.156785
CALR	0.0179864	0.778946
CALU	-0.0160497	0.796629
CAMK1D	0.148918	0.255052
CAMK2D	-0.0787998	0.325866
CAMK2G	0.0163392	0.766793
SMARCD3	0.924973	0.0469418
CAMK2N2	0.0891854	0.553503
CAMKK1	-0.0211305	0.845244
CAMKK2	-0.041108	0.537815
CAMKMT	0.00825586	0.933324
CAMLG	-0.0378171	0.724851
CAMSAP1	0.036197	0.591491
CAMSAP2	-0.153351	0.170544
FAM156B	0.924957	0.044107
CAMTA1	-0.145195	0.0548037
CAMTA2	0.0232281	0.836587
CAND1	0.0384099	0.582797
CANT1	0.151849	0.00451935
CANX	-0.0847099	0.309744
CAP1	0.0510314	0.24558
CAP2	0.0492526	0.505718
CAPG	0.0919074	0.262478
CAPN1	0.194197	0.0243615
CAPN10	0.378235	0.0278349
CAPN10-AS1	-0.263203	0.147439
CAPN15	0.145316	0.32952
CAPN2	-0.00465664	0.964237
CAPN7	-0.0358875	0.666709
CAPNS1	-0.0146193	0.811103
CAPRIN1	-0.112511	0.108386
CAPRIN2	-0.140984	0.0668179
CAPS2	-0.190112	0.425399
CAPZA1	0.016015	0.772624
CAPZA2	0.105051	0.261478
CAPZB	-0.0177762	0.776496
CARD10	0.470874	0.000128039
CARD14	0.162877	0.225977
CARD16	-0.0988941	0.645647
CARD8	-0.137097	0.0833276
CARF	-0.271595	0.276265
CARHSP1	0.198774	0.138885
CARKD	0.0921937	0.219001
CARM1	0.175997	0.0486885
CARS	0.115458	0.289432
CARS2	0.0945276	0.108088
CASC10	0.0248404	0.864139
CASC3	-0.125486	0.218315
CASC4	-0.0122582	0.883017
CASC5	-0.15783	0.232763
CASC9	-0.269645	0.00284483
CASD1	0.0521285	0.430706
CASK	-0.0039745	0.958842
CASKIN1	-0.499589	0.104139
CASKIN2	0.202999	0.0441416
CASP1	-0.270289	0.265927
CASP10	-0.253253	0.00770371
CASP2	-0.0175721	0.792089
CASP3	0.188712	0.00165788
CASP4	-0.256126	0.00689089
CASP6	0.267182	0.00794595
CASP7	-0.0706174	0.28318
CASP8	-0.0432495	0.529733
CASP8AP2	-0.131687	0.143037
CASP9	0.456074	0.0254995
CAST	-0.0745696	0.243527
CASZ1	-0.188257	0.403684
CAT	0.0622246	0.270757
CATSPER2	0.645881	0.0683038
CATSPER2P1	0.369918	0.289329
CAV1	-0.149908	0.213678
CAV2	0.0236491	0.847992
CBFA2T2	0.0526933	0.393822
CBFA2T3	-0.375064	0.00683681
CBFB	0.00214444	0.97746
CBL	0.0519129	0.469305
CBLB	-0.292204	3.52553e-05
CBLL1	-0.120219	0.0821692
CBR1	0.15742	0.0682408
CBR3	0.234082	0.183163
CBR4	-0.101233	0.165055
CBS	0.0261414	0.714652
CBWD1	-0.163387	0.0225191
CBWD2	-0.0142427	0.850995
CBWD3	0.359582	0.104289
CBWD5	-0.180225	0.0121017
CORO7	0.917608	0.0110043
CBX1	0.0392495	0.50403
CBX2	0.234184	0.00937695
CBX3	-0.0431975	0.458565
CBX4	0.240224	0.00793904
CBX5	-0.166999	0.14313
CBX6	0.12439	0.137662
CBX7	-0.271697	0.134343
CBX8	0.064255	0.463562
CBY1	-0.0813126	0.413466
CC2D1A	0.176884	0.024098
CC2D1B	-0.0207566	0.823349
CC2D2A	-0.0604723	0.541922
CCAR1	0.00633284	0.944188
CCAR2	0.130076	0.0510386
CCAT1	-0.0463842	0.846449
CCBL1	0.227661	0.181011
CCBL2	-0.0184874	0.782242
CCDC101	-0.169461	0.0928649
CCDC102A	0.284354	0.0403194
CCDC103	-0.149333	0.312213
CCDC104	-0.139066	0.104495
CCDC107	0.113459	0.225879
CCDC109B	-0.245919	0.0306086
CCDC11	-0.376617	0.123279
CCDC110	-0.0188811	0.957191
CCDC112	-0.0448482	0.625088
CCDC113	-0.246699	0.00160236
CCDC115	0.178631	0.0917037
CCDC117	-0.0113022	0.901774
CCDC12	-0.0351365	0.656996
FGFBP3	0.910482	0.00920455
CCDC121	-0.30176	0.00604388
CCDC122	-0.0815638	0.630166
CCDC124	0.0387505	0.69598
CCDC125	-0.0822103	0.188225
CCDC126	-0.055733	0.683373
CCDC127	-0.0150785	0.817972
CCDC130	0.162558	0.108417
CCDC132	-0.176664	0.0202099
CCDC134	0.181786	0.160276
CCDC137	0.0684425	0.521018
CCDC138	0.117859	0.114557
CCDC14	-0.181516	0.0279821
CCDC142	0.151951	0.128526
CCDC144A	-0.397746	0.27839
CCDC144B	0.0860024	0.576781
CCDC144CP	-0.351242	0.0219598
CCDC150	-0.0232166	0.819433
CCDC157	0.14561	0.715524
CCDC159	-0.0207334	0.933742
CCDC163P	-0.320343	0.00646558
CCDC167	-0.205136	0.0484124
CCDC168	0.174729	0.666669
MCTP1	0.907051	0.0193891
CCDC169-SOHLH2	-1.46724	0.224136
SOCS3	0.894747	0.000897224
TLR4	0.866114	0.00973087
CCDC174	-0.102754	0.14504
CCDC176	0.128965	0.58711
CCDC18	-0.153392	0.0374264
CCDC180	-0.195912	0.58844
CCDC183-AS1	-0.487154	0.0251179
CCDC19	0.0193931	0.935877
CCDC22	-0.103643	0.290092
CCDC23	-0.0951019	0.477396
CCDC24	0.0866132	0.799527
CCDC25	-0.129216	0.0928119
CCDC28A	-0.103622	0.390525
CCDC34	-0.0443165	0.637708
CCDC40	-0.0107538	0.945022
CCDC41	-0.215737	0.0103043
CCDC43	-0.050103	0.272655
CCDC47	-0.0348326	0.587385
CCDC50	-0.062065	0.36523
CCDC51	0.221288	0.0042186
CCDC53	-0.259281	0.0230087
CCDC57	-0.0160194	0.846281
CCDC58	-0.205004	0.0043075
CCDC59	-0.165021	0.0577535
CCDC6	-0.0711426	0.302406
CCDC61	0.00169473	0.991688
CCDC62	-0.273256	0.333843
CCDC64	0.0216382	0.868705
CCDC66	-0.105483	0.103611
CCDC68	-0.297132	0.0163621
CCDC7	-0.224773	0.0215577
CCDC71	0.0880135	0.450132
CCDC71L	0.0268341	0.879255
CCDC77	-0.106762	0.0976694
CCDC78	-0.135041	0.414831
CYP1A1	0.836278	0.00205124
CCDC82	-0.126258	0.0854249
CCDC84	0.000520022	0.996194
CCDC85B	0.264253	0.115166
CCDC85C	0.186769	0.00530475
CCDC86	0.170144	0.175811
CCDC88A	-0.16957	0.0362187
CCDC88B	0.0426647	0.794238
CCDC88C	-0.0518101	0.491596
CCDC9	0.0348493	0.715067
CCDC90B	-0.145109	0.039818
CCDC91	-0.0476652	0.511534
CCDC92	0.129441	0.56264
CCDC93	-0.0226191	0.649046
CCDC94	-0.188733	0.0113007
CCDC96	0.512512	0.252921
CCDC97	0.0411105	0.627211
CCHCR1	-0.0393945	0.723857
CCM2	0.0259374	0.722275
CCNA2	-0.123667	0.105379
CCNB1	-0.0369415	0.49456
CCNB1IP1	-0.13108	0.128326
CCNB2	-0.0394192	0.53157
CCNC	0.141576	0.0483065
CCND1	0.0473529	0.614456
CCND3	0.10053	0.330957
CCNDBP1	0.0668364	0.349391
CCNE1	0.108934	0.151092
CCNE2	-0.0343623	0.82149
CCNF	0.108074	0.0648332
CCNG1	-0.0173421	0.802073
CCNG2	-0.0204799	0.914627
CCNH	0.0382771	0.47996
CCNI	-0.0216902	0.74512
CCNJ	0.554824	0.421073
CCNK	-0.0609639	0.254885
CCNL1	-0.148036	0.099356
CCNL2	-0.021679	0.86448
CCNO	0.365527	0.0878907
CCNT1	-0.0287655	0.622426
CCNT2	0.0463558	0.427873
CCNY	0.0340607	0.595657
CCNYL1	0.024077	0.669078
CCP110	0.0505309	0.594408
CCPG1	-0.0146389	0.893919
CCRN4L	0.10553	0.158851
CCS	-0.203289	0.0974638
CCSAP	0.0155262	0.830068
CCSER2	0.0573069	0.402543
CCT2	0.0403393	0.58082
CCT3	-0.00995113	0.877208
CCT4	0.0487611	0.433233
CCT5	-0.0729234	0.394585
CCT6A	-0.0211348	0.744173
CCT6P1	-0.191762	0.0980349
CCT6P3	0.217609	0.155864
CCT7	0.0422813	0.568127
CCT8	-0.0419434	0.508238
CCZ1	0.0824787	0.257577
CCZ1B	-0.125642	0.136312
CD101	0.347378	0.22471
CD109	-0.0236252	0.845716
CD151	0.157599	0.11091
CD164	0.00675983	0.921952
CD177	0.41319	0.302348
HSD3B7	0.835113	9.89864e-06
CD24	-0.0223611	0.884336
CD274	0.841637	0.12124
CD276	0.13592	0.140947
CD2AP	-0.0810287	0.429451
CD2BP2	0.162803	0.0268372
CD320	0.322683	0.0250888
CD36	0.0946707	0.753559
CD3EAP	-0.119138	0.0974999
CD44	-0.144151	0.387983
CD46	0.163845	0.0213626
CD47	0.308691	0.0096366
CD55	0.103187	0.339216
CD58	-0.0254222	0.725266
CD59	-0.0376426	0.704142
CD63	-0.0162626	0.851368
CD68	-0.462583	0.00317392
CD70	-0.181003	0.264361
CD81	0.139262	0.100683
CD82	0.0579826	0.612302
CD83	0.104682	0.412819
CD9	0.2784	0.0173335
CD97	-0.0359541	0.725974
CD99	0.00250866	0.977806
CD99L2	0.0512309	0.523027
CD99P1	-0.135808	0.314947
CDA	0.0828041	0.548486
CDADC1	-0.171858	0.0564417
CDAN1	0.206135	0.0280296
CDC123	-0.0307712	0.694132
CDC14A	-0.213524	0.156326
CDC14B	-0.0444734	0.635351
CDC16	-0.0601114	0.249493
CDC20	0.0888518	0.172944
CDC23	-0.0783579	0.215322
CDC25A	0.0780694	0.324516
CDC25B	-0.00493641	0.949638
CDC25C	-0.347278	0.00453871
CDC26	-0.0644086	0.368405
CDC27	-0.0693505	0.360326
CDC34	0.186427	0.0281716
CDC37	-0.0462804	0.652076
CDC37L1	0.070974	0.397619
CDC40	-0.0361475	0.54201
CDC42	0.00629838	0.896995
CDC42BPA	-0.109882	0.308997
CDC42BPB	0.0587865	0.287353
TRIM69	0.797486	0.0220646
CDC42EP1	0.118883	0.206337
CDC42EP2	0.107569	0.415892
CDC42EP3	-0.0948673	0.278025
CDC42EP4	0.179575	0.0317644
CDC42SE1	0.111089	0.0819411
CDC42SE2	-0.00656425	0.92118
CDC45	-0.0131006	0.86701
CDC5L	-0.0961826	0.189994
CDC6	0.0401927	0.513318
CDC7	-0.0494674	0.501473
CDC73	-0.00294017	0.964123
CDCA2	-0.0356365	0.581838
CDCA3	-0.0687841	0.274017
CDCA4	0.129174	0.188505
CDCA5	0.059513	0.309939
CDCA7	-0.0923925	0.255999
CDCA7L	-0.155637	0.0706779
CDCA8	-0.0425379	0.550152
CDH10	-0.189146	0.0841279
CDH24	0.381552	0.0457264
CDIP1	0.164657	0.0290428
CDIPT	0.125783	0.186242
CDK1	0.0755565	0.401185
CDK10	-0.0462311	0.671409
CDK11A	-0.279976	0.00701189
CDK11B	-0.110458	0.0979753
CDK12	-0.180235	0.0696252
CDK13	-0.0249239	0.693694
CDK14	-0.0668468	0.455073
CDK16	0.0954212	0.17062
CDK17	0.0124991	0.890899
CDK18	-0.0412278	0.795945
CDK19	0.0219106	0.844411
CDK2	0.0689098	0.447075
CDK20	0.165083	0.357918
CDK2AP1	0.120031	0.166624
CDK2AP2	-0.0954308	0.36985
CDK3	0.433835	0.56431
CDK4	0.0311561	0.691712
CDK5	0.0298981	0.694261
TUBB2A	0.794223	0.000670142
CDK5RAP1	0.0468766	0.455457
CDK5RAP2	-0.0819447	0.266229
CDK5RAP3	-0.0124154	0.872152
CDK6	-0.242348	0.0134715
CDK7	-0.0319061	0.644119
CDK8	0.0935093	0.163477
CDK9	0.190372	0.0482008
CDKAL1	-0.1857	0.000675284
CDKL1	-0.0188616	0.850107
CDKL3	-0.473433	0.00131201
CDKL5	-0.00792315	0.942804
CDKN1A	0.0538587	0.810716
CDKN1B	-0.00829827	0.923397
CDKN1C	0.0936439	0.486239
CDKN2A	0.00331854	0.973726
CDKN2AIP	-0.0967742	0.466452
CDKN2AIPNL	0.0268188	0.65456
CDKN2B	0.130344	0.0846536
CDKN2B-AS1	-0.0522178	0.748832
CDKN2C	-0.00267818	0.972099
CDKN2D	-0.104666	0.683737
CDKN3	-0.0707354	0.424329
C1orf56	0.781365	0.0128062
CDON	0.133937	0.221259
CDPF1	-0.0367078	0.79044
CDR2	0.0549346	0.377863
CDR2L	0.249248	0.0589446
JPH3	0.780503	0.0100082
CDS2	0.130478	0.0927915
CDT1	0.131203	0.180818
CDV3	-0.103173	0.0940989
CDYL	-0.0347985	0.463722
CDYL2	-0.0167701	0.844582
CEACAM19	-0.477993	0.186069
CEBPA	0.179183	0.0971381
CEBPB	0.121285	0.296924
CEBPD	-0.268542	0.0524387
CEBPG	0.0904506	0.140529
CEBPZ	-0.113348	0.124694
CEBPZ-AS1	-0.0142819	0.837843
CECR5	0.161743	0.0342342
CECR7	-0.271154	0.0556665
CEL	0.0237463	0.949743
CELF1	-0.06969	0.311834
CELSR1	0.0289391	0.698248
CELSR2	0.334555	0.0140735
CELSR3	-0.099351	0.36275
CENPA	-0.0221063	0.763686
CENPB	0.124863	0.0515614
CENPBD1	0.0623279	0.46075
CENPBD1P1	0.264377	0.00241393
CENPC	-0.108337	0.18949
CENPE	-0.170603	0.0764629
CENPF	-0.168828	0.0589978
CENPH	-0.2146	0.0155439
CENPI	0.00571219	0.931294
CENPJ	-0.175875	0.00270964
CENPK	0.0234063	0.833401
CENPL	0.110263	0.119423
CENPM	0.123256	0.114318
CENPN	-0.0912613	0.0957138
CENPO	-0.00178995	0.977131
CENPP	-0.0997626	0.310999
CENPQ	-0.0112184	0.863876
CENPT	0.185744	0.0508134
CENPU	-0.185008	0.094271
CENPV	0.140632	0.161434
CENPW	-0.0389559	0.60599
CEP104	-0.0474997	0.417752
CEP120	-0.0784923	0.227088
CEP128	-0.0570095	0.354
CEP135	-0.0927974	0.226503
CEP152	-0.0987662	0.260954
CEP164	0.00472271	0.944268
CEP170	0.0120963	0.882832
CEP170B	0.297607	0.0107745
CEP19	0.0187436	0.91636
CEP192	-0.104605	0.204627
CEP250	-0.000614946	0.992222
CEP290	-0.246279	0.00348002
CEP350	-0.0331033	0.740541
CEP41	0.104049	0.245778
CEP44	-0.0118404	0.907566
CEP55	-0.118725	0.175276
CEP57	-0.0508023	0.599586
CEP57L1	-0.24246	0.0004103
CEP63	-0.189449	0.0143767
CEP68	0.0589149	0.423703
CEP70	-0.11197	0.0544064
CEP72	0.130307	0.0584737
CEP76	0.0804335	0.39294
CEP78	-0.091206	0.160587
CEP85	-0.00648201	0.912333
C1orf159	0.777244	0.00109802
CEP89	-0.226802	0.00397288
CEP95	-0.137853	0.0599081
CEP97	-0.0371609	0.701836
CEPT1	0.0153573	0.762951
CERCAM	-0.0298043	0.701028
CERK	0.159255	0.0155058
CERS2	0.0339101	0.508381
CERS4	0.153364	0.523399
CERS5	-0.256354	0.00204373
CES1	1.18522	0.113391
CES2	-0.05436	0.382347
SPEG	0.752397	0.0454142
CETN2	-0.0526721	0.402195
CETN3	-0.125413	0.0994983
CFB	-0.729099	0.0981203
CFD	-0.158815	0.183873
CFDP1	-0.0803379	0.379155
CFH	-0.918142	0.102851
CFI	-0.187512	0.700432
CFL1	-0.00845748	0.908706
CFL2	-0.0914081	0.295108
CFLAR	-0.0989391	0.245067
CGA	0.22631	0.516233
CGGBP1	-0.0214832	0.817187
CGN	0.382789	0.00335873
CGRRF1	0.342387	0.00976033
CHAC1	-0.179339	0.672933
CHAC2	0.0532372	0.383076
CHAF1A	0.0297884	0.55725
CHAF1B	-0.0270235	0.661875
CHAMP1	0.0423478	0.548805
CHCHD1	0.231339	0.0106905
CHCHD10	0.21165	0.021932
CHCHD2	0.125808	0.0463079
CHCHD3	-0.0013344	0.984822
CHCHD4	-0.0126659	0.833538
CHCHD5	-0.0124228	0.896523
CHCHD6	-0.0569667	0.51047
CHCHD7	-0.224795	0.00692112
CHD1	-0.112996	0.229648
CHD1L	-0.0223192	0.726573
CHD2	-0.0413101	0.519313
CHD3	0.00729327	0.913272
CHD4	0.0622942	0.26432
CHD6	-0.144411	0.0542799
CHD7	-0.16984	0.0352737
CHD8	-0.0048065	0.949863
CHD9	-0.0712067	0.35982
CHDH	0.181937	0.179613
CHEK1	-0.0225537	0.757811
CHEK2	-0.0243896	0.748094
CHERP	0.0829889	0.279851
CHIC2	-0.247483	0.0129109
CHID1	0.0351408	0.680693
CHKA	0.0144109	0.853699
CHKB	-0.0929691	0.569665
CHKB-CPT1B	-0.0281453	0.9477
CHM	0.0742739	0.384568
CHML	-0.178655	0.0383059
CHMP1A	0.0904495	0.229486
CHMP1B	-0.0836174	0.412357
CHMP2A	-0.00778563	0.9249
CHMP2B	0.0188608	0.779683
CHMP3	-0.0270719	0.634933
CHMP4A	0.0152451	0.83326
CHMP4B	-0.0897058	0.257615
CHMP4C	-0.0955418	0.285047
CHMP5	-0.0401444	0.444964
CHMP6	0.131045	0.34029
CHMP7	0.022333	0.704961
CHN1	-0.124083	0.177958
CHORDC1	-0.0470808	0.650016
CHP1	0.012229	0.867643
CHPF	0.301637	0.0471756
CHPF2	0.348182	0.0035628
CHPT1	-0.0353126	0.533847
CHRAC1	-0.141164	0.176669
CHRNA5	0.030667	0.645438
CHRNA9	-0.120641	0.338927
CHRNB1	0.0552635	0.846772
CHRND	-0.14469	0.393053
CHST11	0.113295	0.553901
CHST12	0.156858	0.0861308
CHST14	0.254417	0.0930297
CHST15	-0.0717627	0.586615
CHST3	0.133862	0.093569
CHSY1	-0.000531895	0.992611
CHTF18	0.333875	0.0181868
CHTF8	0.0994556	0.163134
CHTOP	0.0335038	0.518481
CHUK	0.123675	0.0813622
CHURC1	-0.0325327	0.693418
CHURC1-FNTB	0.202371	0.229763
CIAO1	0.0859227	0.11718
CIAPIN1	0.0310839	0.663826
CIB1	0.187674	0.0278137
CIC	0.174607	0.0298052
CIDECP	0.232915	0.564283
CINP	-0.0619618	0.396333
CIPC	0.116977	0.0725796
CIR1	-0.101599	0.195654
CIRBP	-0.17168	0.0638378
LRG1	0.739491	0.000500216
CIRH1A	0.0271706	0.653546
CISD1	-0.0570703	0.294372
CISD2	0.0519649	0.456166
CISD3	0.0996535	0.168318
CISH	0.180072	0.478449
CIT	-0.241742	0.00395552
CITED2	-0.125251	0.355308
CITED4	0.274809	0.048361
CIZ1	-0.126955	0.102019
CKAP2	-0.0335856	0.743537
CKAP2L	-0.163225	0.0596203
CKAP4	-0.018391	0.855929
CKAP5	-0.142555	0.0761298
CKB	0.231154	0.0636716
CKLF	0.273933	0.00413856
MTUS2	0.738844	0.000934689
CKMT1B	0.0542706	0.723058
CKMT2-AS1	-0.115011	0.421751
CKS1B	-0.0859747	0.18305
CKS2	0.0102823	0.897727
CLASP1	-0.0267473	0.698907
CLASP2	0.0240764	0.739531
CLASRP	-0.101237	0.139127
CLCC1	-0.163464	0.0430243
CLCF1	-0.227856	0.161614
CLCN2	0.146503	0.402706
CLCN3	-0.0305812	0.691874
CLCN5	-0.157405	0.0757474
CLCN6	0.236747	0.0392945
CLCN7	0.0908013	0.371481
CLDN12	-0.100798	0.0770494
CLDN15	-0.0156583	0.917321
CLDN7	0.0784177	0.687472
CLDND1	0.0117911	0.838197
CLEC16A	0.0128161	0.833717
CLEC2D	-0.257693	0.00180184
CLHC1	0.169289	0.134025
CLIC1	0.0979376	0.125568
CLIC3	0.113404	0.757974
CLIC4	0.00151065	0.985205
CLINT1	0.0207121	0.755463
CLIP1	-0.0481973	0.485615
CLIP2	-0.632812	0.0861462
CAB39L	0.738596	0.00172495
CLK1	-0.0664436	0.422761
CLK2	-0.0896493	0.142384
CLK3	0.0789721	0.158649
CLK4	-0.101289	0.0970061
CLMP	0.0804064	0.40927
CLN3	0.0032995	0.971274
CLN5	-0.0364962	0.60424
CLN6	0.0858447	0.361375
CLN8	0.106591	0.466798
CLNS1A	-0.0615004	0.207902
[truncated: 10,549 more rows]

## Sheet: shRNA HCAR1 PBS vs  scr PBS
Genes	Coef.bP_vs_scrP	p.value.bP_vs_scrP
SNORD3B-2	6.47201	0.0359338
A4GALT	-0.381579	0.00045968
AAAS	0.135799	0.00572564
AACS	0.343974	4.96016e-06
AAED1	0.0059073	0.923546
AAGAB	-0.0200622	0.676689
AAK1	-0.138982	0.0820795
AAMDC	-0.0918493	0.231751
AAMP	0.160549	0.0559159
AAR2	0.155813	0.0227757
AARS	0.174462	0.00291013
AARS2	0.211557	0.00180518
AARSD1	0.125955	0.0837101
AASDH	0.060352	0.249821
AASDHPPT	0.287232	0.000353692
AATF	-0.0177582	0.812955
AATK	-0.393921	0.015424
RNF150	6.14559	0.0150424
ABCA11P	-0.105915	0.460345
ABCA2	0.310008	0.00125804
ABCA4	-0.0247145	0.872286
FBXO2	3.70173	1.60832e-05
ABCA7	0.105859	0.301531
ABCA8	0.344281	0.251758
HIST2H3A	3.47902	0.0286698
ABCB10	0.136752	0.0433794
ABCB6	0.00957146	0.931411
ABCB7	0.0179833	0.703649
ABCB8	0.0632706	0.390444
ABCB9	0.266458	0.0159075
ABCC1	0.0900399	0.0565136
ABCC10	-0.104637	0.272407
ABCC2	0.102473	0.234095
PLEKHA4	3.25699	0.0013229
ABCC4	-0.0777846	0.376854
ABCC5	0.224084	4.38708e-05
ABCD1	0.0852961	0.321425
ABCD3	-0.168278	0.0301306
ABCD4	0.140729	0.104805
ABCE1	-0.0115955	0.855663
ABCF1	0.0356941	0.619285
ABCF2	0.0184292	0.804142
ABCF3	0.0479888	0.430121
ABCG2	0.0506696	0.587733
ABHD10	0.265446	0.000135953
ABHD11	-0.000992087	0.990773
ABHD12	0.0659772	0.212721
ABHD13	0.133121	0.105225
ABHD14A	0.0174827	0.899334
ABHD14B	0.400162	1.14172e-05
ABHD15	-0.121455	0.106498
ABHD16A	0.035564	0.592748
ABHD17A	0.0235842	0.777608
ABHD17B	0.0745295	0.550516
ABHD17C	0.0783227	0.330148
ABHD2	0.270965	0.000192826
ABHD3	-0.247055	0.00573171
ABHD4	0.0742694	0.333094
ABHD5	-0.135538	0.0350162
ABHD6	-0.0170944	0.753424
ABHD8	-0.396468	0.0205646
ABI1	-0.163872	0.00975767
ABI2	-0.00817098	0.891188
ABL1	0.069382	0.137075
ABL2	-0.157884	0.0566813
ABLIM1	0.0452835	0.437933
ABR	-0.260536	0.000157298
ABT1	0.0525044	0.365004
EPHA3	3.10607	0.000110102
ABTB2	0.295708	0.00400309
AC002116.7	0.295198	0.124402
AC003665.1	-0.293381	0.106909
AC004893.11	-0.169611	0.581667
SLC16A9	2.67653	0.0459656
AC007246.3	-0.479689	0.0100953
AC009299.3	0.0662575	0.506242
AC009501.4	0.3109	0.312754
AC009948.5	0.142986	0.151011
AC016629.8	0.0384168	0.785759
TP53I11	2.32795	0.00495119
AC074286.1	-0.392012	0.166092
AC091729.9	-0.0928936	0.201084
ZNF569	2.31403	1.64997e-05
AC093391.2	0.419053	0.169505
AC097662.2	0.470742	0.0614928
AC159540.1	-0.992927	0.196465
LY6D	2.26565	0.00301914
ACAA1	0.108148	0.105394
ACAA2	-0.0488259	0.408175
ACACA	0.259842	0.000708727
ACACB	0.202636	0.00257006
ACAD10	0.110151	0.193206
ACAD11	0.0194912	0.792373
ACAD8	-0.140107	0.0781987
ACAD9	-0.0535705	0.348892
ACADM	-0.318875	0.00378478
ACADS	0.233072	0.0349092
FBXO44	2.25814	2.73043e-05
ACADVL	0.219891	0.00609985
ACAP2	-0.0450589	0.619012
ACAP3	-0.0910809	0.422541
ACAT1	0.146148	0.247476
ACAT2	0.263796	0.00086664
ACBD3	-0.102728	0.0757251
ACBD4	0.0430342	0.821418
ACBD5	0.190359	0.00552928
ACBD6	-0.230857	0.000411187
ACD	-0.0367545	0.597875
ACER2	-0.279244	0.240092
ACER3	0.0474383	0.399861
ACIN1	0.0463715	0.363387
ACKR3	0.341025	0.0097926
ACLY	0.287749	9.8807e-05
ACN9	0.259196	0.000194781
ACO1	-0.0743221	0.288629
ACO2	-0.00860428	0.884099
ACOT1	0.087785	0.691346
ACOT11	0.393287	0.00524575
ACOT13	0.0158244	0.747611
ACOT2	0.0496346	0.556086
ACOT7	-0.260938	0.000939694
ACOT8	-0.049827	0.555538
ACOT9	-0.150546	0.00863572
ACOX1	0.10981	0.0649136
ACOX3	0.190391	0.0556131
ACP1	0.0296663	0.535932
ACP2	-0.129851	0.0868253
ACPL2	0.16799	0.215428
ACRC	-0.389947	0.0124523
LINC00052	2.22287	5.33237e-05
ACSF3	0.300265	2.34391e-05
ACSL1	-0.329197	0.03328
RIMS4	2.19417	8.38448e-05
ACSL4	-0.408298	8.56118e-05
PI15	2.0607	0.0155909
ACSS2	-0.151325	0.0488967
SEMA3G	2.02462	0.00384367
ACTB	-0.0639994	0.357988
ACTG1	-0.137922	0.0583595
ACTG1P4	0.25842	0.376643
ACTL6A	0.0185275	0.69725
IL2RG	1.97167	0.0371009
ACTN1	-0.180507	0.00960659
ACTN4	-0.0328895	0.557271
ACTR10	0.0752786	0.186355
ACTR1A	0.0107664	0.838923
ACTR1B	0.0532708	0.439269
ACTR2	-0.1142	0.0718057
ACTR3	-0.199348	0.000504286
ACTR3B	-0.0324971	0.635744
ACTR3C	0.208871	0.0449351
ACTR5	0.281595	0.000996272
ACTR6	-0.0784504	0.195218
ACTR8	0.11898	0.0324753
ACTRT3	0.283992	0.0590881
ACVR1	-0.00597148	0.935262
ACVR1B	-0.00045522	0.993793
ACVR2A	-0.152086	0.0314597
ACVR2B	-0.277867	0.000754146
ACY1	0.481164	7.22213e-07
ACYP1	-0.306048	0.0027716
LOC151760	1.90839	0.0085799
AD000090.2	-0.109776	0.396031
SLC47A1	1.89302	4.01006e-09
ADAL	0.0657022	0.116495
ADAM10	-0.0499727	0.416303
ADAM11	-0.410028	0.0637946
ADAM15	0.250882	0.00644452
ADAM17	0.041982	0.463787
ADAM1A	-0.0836644	0.484586
GPD1	1.8592	0.00551237
BCL6B	1.75198	0.00113604
ADAM8	-0.617723	0.0897585
ADAM9	0.00438102	0.957998
ADAMTS1	0.026851	0.609872
ADAMTS10	-0.490995	0.00201591
ADAMTS15	-0.0706087	0.541714
C4A	1.74249	0.0353364
ADAMTS5	0.202167	0.0218796
ADAMTS6	0.17001	0.0380811
ADAMTSL1	-0.49148	0.100189
ADAMTSL4	-0.203558	0.159596
ADAMTSL5	0.215114	0.0222954
ADAR	0.106534	0.0769427
ADARB1	-0.106368	0.46177
GABRA1	1.73266	0.00288145
ADAT1	-0.192006	0.00312615
ADAT2	0.141441	0.0254084
ADAT3	0.158231	0.357046
ADCK1	0.341771	0.00247451
ADCK2	0.212074	0.00175325
ADCK3	0.117649	0.150756
ADCK4	0.183347	0.0319467
ADCK5	-0.164191	0.255252
ADCY3	-0.120756	0.0305925
ADCY6	0.0590948	0.435255
ADCY7	0.0493188	0.688811
ADCY9	-0.337508	2.64434e-05
ADD1	0.0915817	0.0288523
ADD3	0.0233629	0.80595
ADH5	0.185869	0.00286844
ADI1	0.0486083	0.429873
ADIPOR1	-0.22769	0.00207294
ADIPOR2	0.0524933	0.212102
ADIRF	0.0505602	0.843712
ADK	-0.151818	0.00951502
ADM	-0.00629921	0.949211
ADM2	0.43393	0.124898
ADM5	0.388796	0.0338034
ADNP	0.159816	0.00675843
ADNP2	0.0503858	0.336999
ADO	0.275437	0.00033062
ADPGK	0.0108989	0.850648
ADPRHL1	0.148346	0.221298
ADPRHL2	0.230044	0.0016047
ADPRM	-0.0625008	0.44036
ADRB1	0.104209	0.621717
ADRB2	0.77965	0.0635061
ADRBK1	0.0925746	0.133332
ADRBK2	-0.0986148	0.222331
ADRM1	-0.00064907	0.995148
ADSL	0.0342974	0.48798
ADSS	0.119198	0.0403867
ADSSL1	0.0297954	0.788289
AEBP2	0.140793	0.0936203
AEN	-0.0068596	0.942557
AES	0.189868	0.0198429
AFAP1	-0.0626703	0.648069
HLA-H	1.69125	1.07933e-05
AFF1	-0.194174	0.027838
AFF4	0.0354092	0.706936
AFG3L1P	0.0229197	0.706797
AFG3L2	0.177631	0.00595982
AFMID	-0.108925	0.107385
AFTPH	-0.059813	0.280602
AGA	-0.219921	0.00879836
AGAP1	-0.158845	0.014201
AGAP2-AS1	0.105131	0.207934
AGAP3	-0.0856301	0.142659
AGAP4	-0.122605	0.272143
AGAP5	-0.0358612	0.768229
AGAP6	-0.158223	0.0634808
AGAP7	0.213083	0.64262
AGAP9	-0.34462	0.0951753
AGBL5	0.0366546	0.522156
AGER	-0.22925	0.21836
AGFG1	-0.229696	0.000252464
AGFG2	-0.191669	0.00899155
AGGF1	0.0864884	0.0974813
AGK	0.440641	1.71672e-07
AGL	-0.0566339	0.574447
AGO1	0.260618	0.000133748
AGO2	-0.124813	0.113809
AGO3	-0.0415192	0.452147
AGO4	-0.350702	0.026111
AGPAT1	-0.00365365	0.946937
AGPAT2	-0.0841184	0.260108
AGPAT3	0.0838669	0.300931
S100A1	1.57743	0.000170758
AGPAT6	0.0132872	0.764968
AGPAT9	-0.0875809	0.396476
AGPS	0.170538	0.0467572
AGR2	0.0150196	0.937694
AGRN	-0.0464993	0.694637
ZNF600	1.5452	0.00297494
AGTRAP	-0.0525027	0.630548
AHCTF1	-0.498844	7.76958e-07
C8orf22	1.52163	7.57819e-12
AHCY	0.339547	2.59212e-05
AHCYL1	0.0410166	0.521392
AHCYL2	-0.412567	8.57042e-06
AHDC1	0.10098	0.0771388
AHI1	0.00816412	0.877537
AHNAK	-0.0770925	0.536824
LINC00942	1.49719	0.00933829
AHR	-0.268115	0.032518
ADAMTS4	1.4835	0.00255968
AHSA1	0.0337475	0.554125
AHSA2	-0.326065	0.00569296
AIDA	0.0688042	0.265811
HSD11B2	1.46695	0.0119337
AIFM1	0.145673	0.00245984
AIFM2	0.0863617	0.199413
AIG1	0.218729	0.481149
HLA-A	1.44651	2.2102e-10
AIMP1	-0.031165	0.52246
AIMP2	-0.0996911	0.0395345
AIP	0.0488764	0.589126
AJUBA	-0.0309584	0.698129
AK1	0.0363115	0.53504
AK2	0.114621	0.10396
AK3	-0.0939982	0.32093
ACTL8	1.43481	8.54249e-12
AK6	-0.0200676	0.775957
AK9	-0.405025	0.000126951
AKAP1	0.11214	0.0449074
AKAP10	0.0897709	0.103963
AKAP11	0.0791525	0.38666
AKAP13	-0.111258	0.171458
AKAP17A	0.0746826	0.200961
RAB11FIP4	1.43383	1.28681e-05
AKAP5	-0.00929242	0.956366
AKAP6	-0.115579	0.445499
BMP5	1.4157	0.0287318
AKAP8	-0.139995	0.0165298
AKAP8L	-0.118446	0.0557615
AKAP9	-0.0975233	0.317481
AKIP1	-0.0826534	0.108675
AKIRIN1	0.199242	0.000764409
AKIRIN2	-0.186237	0.00243425
AKNA	0.10743	0.0980355
AKR1A1	0.407065	5.07e-05
AKR1B1	-0.462434	3.10395e-05
AKR7A2	0.0561681	0.264975
AKT1	0.346421	3.99565e-07
AKT1S1	0.147178	0.0593407
AKT2	0.105119	0.118502
AKT3	-0.757641	0.125118
AKTIP	-0.067355	0.271247
MYOM3	1.40054	2.28924e-05
ALAS1	0.0437395	0.442367
PTPRQ	1.38399	0.0334632
ALDH16A1	0.278896	0.00266045
LHX6	1.3544	0.000130835
ATP2A3	1.28917	5.19856e-06
ALDH1A3	0.277275	0.00440469
ALDH1B1	0.41402	3.36552e-09
ALDH1L2	-0.241828	0.41646
ALDH3A1	0.175373	0.33987
ALDH3A2	0.127957	0.0691835
ALDH3B1	0.0902395	0.488013
ALDH4A1	0.341706	0.000807608
ALDH5A1	0.15125	0.442115
ALDH6A1	0.256972	0.0350378
ALDH7A1	0.114	0.219451
ALDH9A1	-0.0572908	0.270265
ALDOA	0.161479	0.0197704
ALDOC	0.119826	0.0838171
ALG1	0.18352	0.039294
ALG10	-0.122285	0.144099
ALG10B	0.0297182	0.755692
ALG11	0.032871	0.621673
ALG12	0.0024423	0.974428
ALG13	0.0833399	0.101608
ALG14	-0.0610068	0.239385
ALG2	-0.0250236	0.587611
ALG3	-0.0162188	0.873263
ALG5	-0.0190342	0.697684
ALG6	0.0746804	0.199375
ALG8	-0.0419925	0.315204
ALG9	-0.184104	0.0284584
ALKBH1	-0.0687878	0.293011
ALKBH2	0.344225	3.12561e-05
ALKBH3	0.139648	0.0120262
ALKBH4	0.234729	0.00981816
ALKBH5	0.178519	0.00464099
ALKBH6	0.134771	0.0761588
ALKBH7	0.030426	0.716779
ALKBH8	0.121864	0.154134
ALMS1	0.0583828	0.488422
ALMS1-IT1	0.429078	0.0611004
PLA2G3	1.25124	9.05392e-05
CP	1.23755	0.00821824
HPD	1.22759	5.61717e-08
ALS2	0.0292654	0.636031
ALS2CL	-0.289343	0.0544461
ALYREF	-0.181302	0.0314216
AMACR	-0.0498006	0.465864
AMBRA1	0.117243	0.0470617
AMD1	0.12367	0.0453029
AMDHD2	0.0407904	0.610397
MAFA	1.21383	9.29308e-06
AMFR	-0.0529898	0.38072
AMH	0.0806432	0.74583
AMIGO1	-0.0369791	0.639964
ARRDC4	1.21121	2.34045e-06
AMIGO3	-0.474253	0.0282597
AMMECR1	-0.0247527	0.63639
AMMECR1L	-0.0257589	0.626692
AMN1	-0.318885	0.000395274
AMOTL1	-0.131455	0.10266
AMOTL2	-0.257434	0.0394985
AMPD2	0.10726	0.235756
PARP10	1.19921	0.000466727
AMZ2	0.0883053	0.17707
AMZ2P1	0.0375745	0.724056
ANAPC1	0.0855187	0.315155
ANAPC10	-0.323001	9.50519e-05
ANAPC11	-0.240812	0.0167922
ANAPC13	-0.0306202	0.485458
ANAPC15	0.0401095	0.464915
ANAPC16	0.184213	0.00240331
ANAPC2	0.0964664	0.276476
ANAPC4	0.0985513	0.0908613
ANAPC5	0.0699615	0.130715
ANAPC7	0.0940083	0.0311317
ANG	-0.482634	0.0695153
ANGEL1	0.147143	0.049769
ANGEL2	0.106448	0.0595795
ANGPT1	-0.101907	0.158318
ANGPTL4	-0.0555086	0.675442
SLC9A3R2	1.1974	5.37065e-07
ANKEF1	0.396449	1.11659e-05
ANKFY1	0.232756	0.000368487
ZNF571	1.19344	1.99762e-05
ANKHD1	-0.0710568	0.254577
ANKHD1-EIF4EBP3	0.430493	0.000814783
ANKIB1	-0.0738087	0.278649
ANKLE1	-0.288674	0.404794
ANKLE2	-0.164044	0.00134689
ANKMY1	-0.0297207	0.775894
ANKMY2	0.0223485	0.703483
ANKRA2	-0.169586	0.106701
EGLN3	1.19245	1.13164e-09
ANKRD10	0.0587795	0.414582
ANKRD11	0.0623539	0.380894
ANKRD12	0.0237318	0.745673
ANKRD13A	-0.0458817	0.505627
ANKRD13B	0.36356	0.000277349
ANKRD13C	-0.151245	0.0335694
ANKRD13D	0.124805	0.191399
ANKRD16	0.260699	0.000981104
ANKRD17	0.0483497	0.475465
ANKRD18B	-0.122766	0.18323
ANKRD19P	-0.492011	0.15678
ANKRD2	0.333188	0.194988
ANKRD23	0.00222246	0.992431
ANKRD26	-0.00206473	0.975497
ANKRD27	0.0770418	0.1792
ANKRD28	0.0240908	0.703176
ANKRD29	-0.00127319	0.985896
ANKRD31	-0.229274	0.28573
ANKRD32	-0.275783	0.00292315
TARP	1.19048	7.21723e-06
ANKRD34A	-0.080864	0.433889
ANKRD36	-0.261104	0.0183655
ANKRD36B	-0.169092	0.09179
ANKRD36C	-0.316426	0.00351237
ANKRD37	-0.0665288	0.71555
ANKRD39	0.240225	0.026107
ANKRD40	0.148613	0.00321039
ANKRD42	0.349924	6.85175e-06
ANKRD44	-0.313786	0.00118668
ANKRD46	0.335078	0.000173016
ANKRD49	-0.0454608	0.407769
ANKRD50	-0.255477	0.0032541
ANKRD52	0.465175	1.92057e-06
ANKRD54	-0.0397491	0.628297
ANKRD9	-0.0281101	0.828439
ANKS1A	0.281873	1.17271e-05
ANKS1B	-0.163349	0.273624
ANKS3	-0.259307	0.00427329
ANKS6	-0.0155471	0.775626
ANKZF1	-0.166338	0.00517505
ANLN	-0.203679	0.0291698
ANO10	0.180231	0.0089265
ANO2	-0.101012	0.593741
ANO6	-0.168478	0.0521719
ANO7	-0.13433	0.587627
ANO8	-0.0943028	0.228183
ANP32A	0.0414089	0.555913
ANP32A-IT1	-0.442196	0.119203
MYLK3	1.18	5.03005e-05
ANP32B	0.034391	0.595197
ANP32C	0.171681	0.438938
ANP32E	0.0110433	0.827799
ANTXR1	-0.174155	0.0109086
ANXA1	-0.340427	3.73838e-06
ANXA11	-0.0153563	0.824314
ANXA2	-0.103405	0.0959733
ANXA2P1	-0.144254	0.170518
ANXA2P3	-0.185167	0.248912
ANXA2R	-0.340744	0.23421
PTGS1	1.1687	0.00459639
ANXA4	0.0335976	0.673158
ANXA5	-0.219776	0.00159332
ANXA6	0.124574	0.0370782
ANXA7	0.0257085	0.694832
ANXA8	-0.498091	0.000179365
ANXA8L1	-0.497653	8.77542e-05
ANXA9	0.1248	0.516759
MAMDC2	1.16442	1.1483e-09
CCDC120	1.15926	4.91601e-07
RBM26-AS1	1.15408	0.00215849
AP001258.4	-0.298013	0.104344
AP1AR	-0.241464	0.000528976
AP1B1	0.079793	0.19338
AP1G1	-0.0210724	0.704883
AP1G2	0.237694	0.0253935
AP1M1	-0.0146844	0.846072
AP1M2	-0.130091	0.0424704
AP1S1	0.0767155	0.306113
CACNB2	1.14398	1.09366e-06
AP1S3	0.231914	0.00242197
AP2A1	-0.0960503	0.162523
AP2A2	0.0200566	0.686393
AP2B1	-0.0467684	0.440904
AP2M1	-0.0437574	0.440251
AP2S1	0.0352826	0.540406
AP3B1	0.0700916	0.213256
PLIN4	1.13518	0.00102837
AP3D1	0.0318806	0.581974
AP3M1	0.0549565	0.384979
AP3M2	-0.0353333	0.572205
AP3S1	-0.124935	0.051079
AP3S2	0.0641957	0.333302
AP4B1	0.113164	0.0776176
AP4E1	-0.274982	0.000714764
AP4M1	-0.283218	0.00156133
AP4S1	-0.00316156	0.968938
AP5B1	-0.0684739	0.417107
AP5M1	0.0786924	0.210998
AP5S1	0.0524663	0.591357
AP5Z1	-0.028876	0.758465
APAF1	0.144912	0.0677206
PDK3	1.12282	3.6682e-06
APBB1IP	-0.48816	1.64462e-05
APBB2	-0.287972	2.37833e-05
APBB3	-0.406507	0.000136051
APC	-0.111509	0.22819
APC2	0.0391468	0.838762
APEH	0.364567	4.59113e-06
APEX1	0.00614376	0.915049
APEX2	0.206214	0.00100532
APH1A	0.00788873	0.888194
APH1B	0.169172	0.0265251
API5	0.325271	0.000113771
APIP	0.0364881	0.399639
APITD1	0.0924222	0.0858185
ECHDC3	1.11927	0.00115713
APLP1	-0.114066	0.281815
APLP2	0.102872	0.100482
APMAP	0.0704135	0.227838
APOA1BP	0.217551	0.00382934
CSDC2	1.11545	0.00287634
APOBEC3C	0.108054	0.163372
FAM127C	1.10991	0.00159975
CES3	1.10409	8.51561e-06
APOL2	-0.0780117	0.309885
APOL6	0.413598	0.00907957
MRO	1.09687	0.00163118
APOO	-0.0104636	0.854213
APOOL	0.0554448	0.331387
APOPT1	0.111092	0.0190078
APP	0.0257	0.738984
APPBP2	0.165157	0.00389886
APPL1	0.085887	0.270708
APPL2	0.0262714	0.756939
APRT	0.172497	0.0714987
APTX	0.147927	0.00467595
AQP3	-0.278943	0.00228615
AQR	0.0493735	0.518821
ARAF	0.10686	0.105371
ARAP1	0.22819	0.000598343
ARAP2	-0.0484499	0.530208
ARAP3	-0.14844	0.0648789
ARCN1	-0.111551	0.0482195
REEP6	1.09471	4.17157e-09
AREL1	-0.155738	0.00253924
ARF1	-0.0890403	0.323523
ARF3	0.18951	0.0109824
ARF4	0.00485862	0.928644
ARF5	-0.0447794	0.475595
ARF6	0.00845694	0.890386
ARFGAP1	0.066311	0.409467
ARFGAP2	0.107033	0.10591
ARFGAP3	-0.278881	0.000834408
ARFGEF1	-0.0205015	0.831998
ARFGEF2	0.0563903	0.492325
ARFIP1	-0.20085	0.000767135
ARFIP2	-0.116802	0.0368559
ARFRP1	-0.035588	0.607663
ARG2	-0.000764628	0.998403
ARGLU1	-0.27567	0.00735607
ARHGAP1	0.150208	0.0254658
ARHGAP10	0.109751	0.0279528
ARHGAP11A	-0.258048	0.0029194
ARHGAP11B	-0.271825	0.0184035
ARHGAP12	-0.215517	0.00265412
ARHGAP17	0.0116098	0.803004
ARHGAP18	0.288723	0.00429891
ARHGAP19	0.109482	0.0925118
ARHGAP21	-0.183768	0.0148704
ARHGAP23	-0.0811094	0.359567
ARHGAP24	-0.452442	0.00141464
ARHGAP26	-0.442116	1.78923e-05
ARHGAP27	0.200747	0.0129528
ARHGAP28	-0.37806	1.32198e-05
ARHGAP29	-0.418702	2.6532e-07
ARHGAP32	0.089581	0.174957
ARHGAP33	-0.263349	0.269053
ARHGAP35	-0.260266	0.000676248
ARHGAP39	-0.0341743	0.639469
ARHGAP4	0.190687	0.0284707
ARHGAP42	0.349803	0.000851919
ARHGAP5	-0.172605	0.0728352
ARHGAP5-AS1	-0.473696	0.00483826
ARHGDIA	-0.172672	0.086823
ARHGDIB	0.256124	0.0463807
ARHGEF1	0.187114	0.0059313
ARHGEF10	0.077364	0.166014
ARHGEF10L	0.387558	0.00112278
ARHGEF11	0.00695502	0.876432
ARHGEF12	-0.11644	0.300193
ARHGEF16	-0.0178808	0.827726
ARHGEF17	-0.0469476	0.435524
ARHGEF18	-0.121624	0.0434563
ARHGEF19	0.14071	0.128402
ARHGEF2	0.0611812	0.291033
GPM6B	1.09314	0.0149087
ARHGEF3	0.148151	0.0314455
ARHGEF34P	-0.284332	0.0319187
ARHGEF35	-0.0684345	0.248277
IGSF10	1.08488	0.0160145
ARHGEF39	-0.198713	0.00210976
ARHGEF4	-0.225366	0.00863946
ARHGEF40	-0.122225	0.353314
ARHGEF5	0.0762241	0.190706
ARHGEF7	-0.101305	0.036721
ARHGEF9	-0.0179686	0.766933
ARID1A	-0.0982034	0.0237177
ARID1B	0.0706705	0.17744
ARID2	0.070914	0.3469
ARID3A	-0.277758	0.00232978
ARID3B	-0.0790268	0.417148
ARID4A	-0.209059	0.00704783
ARID4B	-0.196551	0.00513017
ARID5A	0.00385487	0.979418
ARID5B	0.112703	0.191725
ARIH1	0.0193033	0.717081
ARIH2	-0.145908	0.0181322
ARL1	-0.0367711	0.526834
ARL13B	0.0827113	0.203107
ARL14EP	0.193551	0.000267149
ARL15	-0.346295	6.45274e-05
ARL16	-0.160383	0.0236069
ARL17A	0.0712422	0.285741
ARL17B	0.394084	0.00576506
ARL2	0.11763	0.162347
ARL2-SNX15	3.48543	0.0987035
ARL2BP	0.158339	0.00200377
ARL3	-0.197425	0.00402842
ARL4A	0.0313649	0.715293
ARL4D	-0.000165224	0.998175
ARL5A	-0.0035454	0.960283
ARL5B	0.288457	0.0101384
ARL6	0.320934	3.8594e-05
ARL6IP1	0.0192021	0.729678
ARL6IP4	0.159728	0.0258833
ARL6IP5	-0.0419494	0.444612
ARL6IP6	-0.035854	0.641344
ARL8A	-0.291617	3.18056e-05
ARL8B	-0.178798	0.00689445
ARMC1	0.172701	0.0471962
ARMC10	0.140084	0.0172534
ARMC2	0.12473	0.42905
ARMC4	0.382222	0.00172717
ARMC5	0.1138	0.307634
ARMC6	0.0827253	0.267663
ARMC7	-0.118807	0.0733641
ARMC8	-0.174769	0.00099464
ARMC9	0.0959019	0.526352
ARNT	0.410507	3.6951e-06
HLA-L	1.0608	0.000204509
ARNTL	0.167335	0.01716
CTRL	1.04972	0.0117765
ARPC1A	-0.166187	0.0115714
ARPC1B	0.218589	0.0424212
ARPC2	-0.482925	1.4367e-10
ARPC3	-0.0962858	0.124995
ARPC4	0.169466	0.0084747
ARPC4-TTLL3	-4.26626	0.219503
KCTD12	1.04773	3.6579e-05
ARPC5L	0.100724	0.117538
ARPP19	0.0990875	0.0862949
ARRB1	-0.157676	0.00501379
ARRB2	0.0538687	0.336687
ARRDC1	0.11704	0.177018
ARRDC2	0.00174658	0.981343
ARRDC3	0.219958	0.0524897
CKMT1A	1.04348	0.0189523
ARSA	-0.0188573	0.874238
ARSB	0.256284	6.86778e-05
ARSG	-0.0200568	0.724155
ARSJ	-0.102714	0.183465
ARSK	0.111851	0.0719744
ARV1	0.0862183	0.128662
ARVCF	0.448774	0.000673412
ASAH1	0.0624613	0.299878
ASAH2B	0.171824	0.0106536
ASAP1	0.021321	0.774906
ASAP2	-0.262865	0.00234513
CD274	1.02608	0.012343
ASB1	0.0711456	0.245312
ASB13	0.223884	0.000641747
ASB16-AS1	-0.209371	0.0675598
ASB3	-0.148953	0.00314699
ASB6	-0.0468956	0.462487
ASB7	-0.0885419	0.165285
ASB8	-0.284836	1.3995e-06
LRG1	1.01612	1.22516e-06
ASCC1	-0.0606813	0.228155
ASCC2	0.0873062	0.155465
ASCC3	-0.114755	0.329866
ASF1A	0.010599	0.854637
ASF1B	0.133914	0.0678128
ASH1L	-0.0795893	0.360762
ASH1L-AS1	-0.152857	0.268228
ASH2L	-0.0382588	0.37835
ASIC1	0.33162	0.198942
ASIC3	0.0448382	0.826311
ASL	0.362685	6.0067e-05
FBN2	1.00862	0.0232045
GAGE1	1.00809	1.34977e-12
ASNA1	0.149398	0.0383284
ASNS	0.0680555	0.738895
ASNSD1	0.0523786	0.2826
ASPH	0.174593	0.128019
ASPHD1	-0.0854537	0.319956
ASPM	-0.459773	0.000262079
ASPSCR1	0.0656779	0.407241
ASRGL1	-0.322506	0.0107767
ASS1	0.0995002	0.243612
ASTE1	0.148329	0.0481422
ASTN2	0.300491	0.0114538
ASUN	0.0922654	0.161059
ASXL1	0.0239029	0.623971
ASXL2	-0.0204754	0.775193
ASZ1	-0.49538	0.145855
ATAD1	-0.120502	0.251186
ATAD2	-0.119505	0.281477
ATAD2B	-0.0222127	0.718781
ATAD3A	0.0594069	0.480206
ATAD3B	0.277232	0.0187915
ATAD5	-0.0149899	0.843921
ATAT1	0.156733	0.0968859
ATE1	0.170062	0.00726242
ATF1	-0.0714121	0.426131
ATF2	0.186681	0.0142561
ATF3	0.00329896	0.947116
ATF4	0.124707	0.13417
ATF5	0.359018	0.00917679
ATF6	0.0127194	0.845675
ATF6B	0.0477909	0.419387
ATF7	0.241762	0.000124312
ATF7IP	-0.057066	0.444184
ATF7IP2	0.0375765	0.65317
ATG10	0.103253	0.212518
ATG12	0.0818114	0.0862045
ATG13	-0.206417	0.000366896
ATG14	-0.00637527	0.927351
ATG16L1	0.117144	0.0331259
ATG16L2	0.108957	0.530539
ATG2A	0.0254171	0.705563
ATG2B	-0.141809	0.02399
ATG3	-0.168687	0.0036911
ATG4A	-0.0155697	0.81216
ATG4B	-0.235178	0.00676789
ATG4C	0.301015	9.85505e-05
ATG4D	0.050476	0.502028
ATG5	-0.00896835	0.855637
ATG7	-0.0451503	0.392516
ATG9A	-0.0391044	0.636129
ATHL1	-0.270502	0.0124028
ATIC	0.101207	0.0206982
ATL2	-0.076472	0.180621
ATL3	-0.0434766	0.64482
ATM	0.107388	0.307992
ATMIN	0.189759	0.00221971
ATN1	0.064167	0.424818
ATOH8	-0.0557079	0.634572
ATOX1	0.0324936	0.675538
ATP10D	-0.138271	0.291326
ATP11A	-0.0690813	0.288924
ATP11B	-0.293086	0.00139595
ATP11C	0.0585523	0.460241
ATP13A1	0.126595	0.0945807
ATP13A2	-0.0885405	0.208061
ATP13A3	-0.306261	0.00101922
ATP1A1	-0.171534	0.00743344
RAB43	0.972293	0.0417583
ATP1B3	-0.107198	0.111072
PKDCC	0.970352	1.1695e-06
ATP2A2	-0.0249193	0.711742
MAPK4	0.96992	0.00015636
ATP2B1	-0.139528	0.0125108
ATP2B4	0.19322	0.0579278
ATP2C1	-0.107396	0.11909
ATP5A1	-0.039274	0.567044
ATP5B	0.139164	0.025868
ATP5C1	0.00678867	0.870409
ATP5D	-0.196605	0.214458
ATP5E	0.0456464	0.644748
ATP5EP2	-0.22718	0.0624077
ATP5F1	0.0107678	0.808061
ATP5G1	0.111695	0.192363
ATP5G2	0.120204	0.103597
ATP5G3	0.0744807	0.188481
ATP5H	-0.0785539	0.248972
ATP5I	0.0493613	0.462239
ATP5J	-0.0365116	0.550763
ATP5J2	0.0282032	0.679228
ATP5J2-PTCD1	-5.10203	0.275182
ATP5L	-0.252543	0.00124793
ATP5O	0.0515399	0.390516
ATP5S	0.0896966	0.353704
ATP5SL	0.221584	0.000312427
ATP6AP1	-0.0562843	0.407308
ATP6AP1L	-0.434111	0.227243
ATP6AP2	-0.0826063	0.230233
ATP6V0A1	-0.32029	1.0657e-06
ATP6V0A2	-0.406164	3.73322e-07
ATP6V0A4	-0.420705	0.00272341
ATP6V0B	-0.0911684	0.306632
ATP6V0C	-0.062417	0.463312
ATP6V0D1	0.0612858	0.29507
ATP6V0E1	-0.137421	0.0132428
ATP6V1A	0.00801003	0.922474
ATP6V1B2	0.0303637	0.558368
ATP6V1C1	-0.0895138	0.326661
SPCS3	0.968451	3.29839e-12
ATP6V1D	-0.0510986	0.4286
ATP6V1E1	0.0747383	0.172048
ATP6V1E2	0.266991	0.000831031
ATP6V1F	0.0529103	0.446957
ATP6V1G1	0.137884	0.00902959
ATP6V1H	-0.101962	0.17971
ATP7A	0.0844391	0.316198
ATP7B	0.161904	0.0272162
ATP8B2	-0.0969371	0.321348
ATP8B3	-0.0716852	0.374785
GDAP1	0.966467	1.5737e-14
ATP9A	0.221692	0.0391662
ATP9B	-0.128726	0.0302148
ATPAF1	-0.0547343	0.352356
ATPAF2	0.0136743	0.833065
ATPIF1	0.136566	0.0981154
ATR	-0.00971704	0.913702
ATRAID	0.0186526	0.679657
ATRIP	0.0311735	0.678231
ATRN	-0.126517	0.017706
ATRX	-0.0886142	0.292712
PRDX3	0.963799	2.00406e-10
ATXN10	0.182504	0.197111
ATXN1L	0.221261	0.000490135
ATXN2	-0.134724	0.0398356
ATXN2L	0.059302	0.409917
ATXN3	-0.040097	0.542551
ATXN7	-0.120975	0.0726578
ATXN7L1	-0.122544	0.13296
ATXN7L2	0.308056	0.00797397
ATXN7L3	-0.0103343	0.874883
ATXN7L3B	0.27972	1.90177e-06
AUH	-0.216257	0.00212878
AUNIP	0.161037	0.00750893
AUP1	0.0909147	0.237499
AURKA	-0.0414905	0.428332
AURKAIP1	0.0870538	0.249072
AURKAPS1	-0.188767	0.2803
AURKB	0.164216	0.00100675
COL5A2	0.963746	5.8988e-08
AVEN	0.0636648	0.242315
AVL9	0.222431	0.000508673
AVPI1	-0.130461	0.179911
AXIN1	0.186803	0.00130021
AXL	0.0310577	0.772426
AZI1	-0.056079	0.469672
AZI2	-0.335477	5.71177e-07
AZIN1	0.00568278	0.955174
B2M	0.227548	0.0177157
B3GALNT2	0.20738	0.0090169
B3GALT6	-0.223812	0.00253418
B3GALTL	-0.0646686	0.248382
B3GAT3	-0.242684	0.0205779
B3GNT1	0.494988	2.33468e-06
B3GNT2	0.019054	0.741969
B3GNT3	0.189619	0.410315
B3GNT9	-0.113658	0.552054
B3GNTL1	0.00104433	0.990304
B4GALNT4	0.109372	0.318956
B4GALT1	-0.0146519	0.791201
B4GALT2	0.148764	0.0436174
B4GALT3	0.034323	0.58759
B4GALT4	-0.326588	7.74779e-07
B4GALT5	0.226901	0.000711289
B4GALT6	-0.172371	0.0249253
B4GALT7	0.26099	0.002059
B9D1	0.185441	0.0208215
B9D2	-0.0445153	0.733609
BABAM1	0.0878607	0.161446
LRRC3DN	0.963138	0.00722246
BACE1-AS	0.0890951	0.688421
BACE2	0.0909907	0.289832
BACH1	-0.0700218	0.584495
BACH2	-0.486874	0.0201357
BAD	-0.345987	0.00902677
BAG1	-0.02478	0.696788
BAG2	0.178121	0.0191509
BAG3	-0.0591676	0.435759
BAG4	-0.158751	0.0103945
BAG5	0.041184	0.491124
BAG6	-0.0245014	0.610935
BAHCC1	-0.109076	0.0512013
BAHD1	0.125186	0.0141237
SLC7A8	0.944762	0.00473757
BAIAP2	-0.292921	5.83744e-05
BAIAP2-AS1	-0.196769	0.0322597
BAIAP2L1	-0.113271	0.0439874
BAK1	-0.356293	4.92986e-06
BAMBI	0.210189	0.00393768
BANF1	0.0919334	0.161439
BANP	0.0969094	0.0630378
BAP1	0.0645975	0.415928
BARD1	0.0234677	0.7439
COX20	0.936105	9.02012e-13
BASP1	-0.359015	2.2671e-05
BATF3	-0.0432458	0.867022
BAX	-0.0918244	0.250819
BAZ1A	0.0717492	0.237573
BAZ1B	0.047115	0.391447
BAZ2A	-0.0563004	0.321402
BAZ2B	-0.139752	0.0105867
BBC3	-0.309163	0.0274973
BBIP1	-0.0889376	0.115653
BBS1	-0.135785	0.056736
BBS10	0.100318	0.0976181
BBS12	-0.201707	0.0619065
BBS2	0.0679049	0.381646
BBS4	-0.0552136	0.447756
BBS7	-0.0464756	0.403115
BBS9	0.294097	0.000655704
BBX	-0.0353119	0.580176
BCAP29	-0.0431018	0.516087
BCAP31	-0.0281089	0.653926
BCAR1	0.0353096	0.664391
BCAR3	-0.334693	8.22627e-05
BCAS2	0.0326785	0.533014
BCAS3	-0.361367	0.00012554
BCAT2	0.40081	1.62978e-06
BCCIP	0.0441241	0.512
BCDIN3D	-0.129027	0.0883951
BCKDHA	-0.02798	0.760631
BCKDHB	0.239153	0.0143522
BCKDK	0.188187	0.0127229
BCL10	-0.0416968	0.403897
BCL2	-0.429085	2.40425e-08
BCL2L1	-0.180921	0.00368198
BCL2L11	-0.223946	0.000125279
BCL2L12	0.173814	0.0374334
BCL2L13	-0.0172954	0.680786
BCL2L2	0.253767	9.84895e-06
BCL2L2-PABPN1	0.148026	0.0270787
BCL3	-0.125162	0.179071
BCL6	-0.305528	0.00793747
SEC14L1	0.92651	2.08329e-11
BCL7A	0.292046	0.00271974
BCL7B	0.126876	0.040145
BCL7C	0.214652	0.00170631
BCL9	0.152533	0.0264988
BCL9L	-0.125486	0.0776662
BCLAF1	0.089921	0.20259
FBLN2	0.921351	6.81498e-07
BCOR	-0.131565	0.0384109
BCORL1	0.0765859	0.236422
BCR	0.04872	0.342029
BCRP2	0.334263	0.0686472
BCS1L	0.159737	0.0911371
BCYRN1	0.303697	0.0691768
BDH2	0.191796	0.00826893
ACSL5	0.920759	0.0019162
BDNF	-0.251777	0.000471796
BDP1	-0.097661	0.218606
BECN1	0.0565906	0.205918
BEGAIN	-0.0219997	0.740229
BEND3	0.286665	7.71764e-06
PHKA2-AS1	0.917534	2.16134e-06
BET1	0.244623	0.0011673
BET1L	0.113431	0.169663
BFAR	-0.0154895	0.76744
LRRC26	0.91555	0.0035858
BHLHE40	-0.472015	0.000130054
BHLHE41	0.145704	0.0442003
ANKRD33B	0.915408	7.09118e-06
BICD1	-0.367053	5.23382e-06
BICD2	0.20527	0.000807935
BID	0.053677	0.426752
BIN1	0.109925	0.0646073
BIN3	-0.156113	0.0698569
BIRC2	-0.129152	0.053476
BIRC3	-0.348355	0.0010196
BIRC5	0.15722	0.00278983
BIRC6	-0.0445643	0.684483
LOC102723775	0.908134	0.000196437
BIVM	0.0693767	0.157267
BIVM-ERCC5	-0.0743216	0.525821
BLCAP	-0.142585	0.0107711
BLM	0.161642	0.0169409
BLMH	0.272842	9.24086e-05
BLOC1S1	-0.046843	0.564591
BLOC1S2	-0.0297677	0.589055
BLOC1S3	0.0492447	0.460187
BLOC1S4	0.106474	0.164995
BLOC1S5	0.108274	0.658651
BLOC1S5-TXNDC5	0.375441	0.000751198
BLOC1S6	0.0890944	0.0907857
BLVRA	0.0212574	0.712718
BLVRB	0.23152	0.00295423
BLZF1	-0.315328	4.83279e-05
DNAH17	0.897484	0.000264915
BMI1	-0.267877	0.0236362
BMP1	-0.286676	0.00280732
C15orf41	0.896807	2.72919e-07
BMP2K	-0.0762653	0.336673
BTN3A3	0.89629	2.85343e-07
BMP6	-0.389093	8.92113e-06
BMP8B	-0.239025	0.0411611
BMPR1A	0.0262149	0.662242
BMPR1B	-0.371469	0.000485952
BMPR2	-0.389072	0.000144169
BMS1	0.0599725	0.380773
BMS1P2	-0.066843	0.619823
BMS1P20	-0.245331	5.82199e-05
BMS1P4	-0.191623	0.141536
BMS1P5	0.0620031	0.543737
BMS1P6	-0.285895	0.00938608
BNC2	0.016276	0.819109
BNIP1	0.0839892	0.159441
BNIP2	-0.0331688	0.659332
BNIP3	0.370389	4.14065e-05
BNIP3L	-0.378926	0.00365812
BNIPL	-0.213108	0.343284
BOD1	0.403463	1.22048e-08
BOD1L1	0.0542857	0.589753
BOK	-0.00854784	0.918773
BOLA1	0.332242	0.00226984
BOLA2	0.212779	0.90815
BOLA2B	-4.49803	0.449988
BOLA3	0.120919	0.0680736
BOLA3-AS1	0.227766	0.351431
BOP1	0.104213	0.33133
BORA	-0.398689	3.7601e-08
BPGM	-0.066159	0.316655
BPHL	0.38048	0.000198342
BPNT1	-0.0522326	0.487763
BPTF	-0.0144506	0.821983
BRAF	-0.151176	0.0246761
BRAP	-0.0521597	0.228016
BRAT1	0.138555	0.148218
BRCA1	-0.0496336	0.584268
BRCA2	0.0413417	0.624698
BRCC3	-0.0220809	0.7112
BRD1	0.0257497	0.661351
BRD2	-0.0656065	0.142448
BRD3	0.0883675	0.217114
BRD4	-0.00757823	0.916061
BRD7	0.12293	0.0695381
BRD8	-0.268449	6.43722e-05
BRD9	-0.413745	1.34967e-05
BRE	0.0349573	0.49159
BRF1	0.331254	1.15925e-05
BRF2	0.0187705	0.803517
BRI3	-0.102199	0.062398
BRI3BP	0.0913606	0.221772
BRICD5	-0.360287	0.0838489
SLC2A4	0.886691	0.00130262
BRIP1	0.0839184	0.405247
BRIX1	-0.256896	0.000380568
BRK1	0.0464886	0.435504
BRMS1	0.0269754	0.690999
BRMS1L	0.0919941	0.121251
BROX	-0.144397	0.0305291
BRPF1	-0.0363112	0.47128
BRPF3	0.0199429	0.765273
BRWD1	-0.0189742	0.843548
BRWD3	-0.149235	0.0770492
BSCL2	0.355086	0.0869616
BSDC1	0.0172596	0.707923
BSG	0.132317	0.0550051
BST2	0.0436156	0.568831
BTAF1	-0.0390088	0.626151
BTBD1	0.0335233	0.554967
BTBD10	0.163972	0.00640082
BTBD19	0.299004	0.287515
BTBD2	0.0157255	0.812283
BTBD3	-0.0835537	0.297572
BTBD6	-0.0361882	0.622769
BTBD7	0.0179115	0.797164
BTD	-0.274923	0.00121778
BTF3	0.0225476	0.637729
BTF3L4	-0.14423	0.0148539
BTG1	-0.348248	0.00484461
ZNF468	0.883213	1.06767e-07
BTG3	0.0619084	0.141638
BTN2A1	0.0143573	0.755878
SGPL1	0.881836	7.94807e-12
BTN2A3P	0.0221228	0.862394
PLEKHH1	0.880603	1.28184e-06
BTN3A2	0.414636	2.92078e-05
NDC1	0.879058	1.37191e-10
BTRC	0.139685	0.0286667
BUB1	-0.321731	7.91658e-05
BUB1B	-0.0484587	0.459338
BUB3	0.05967	0.208032
BUD13	0.0710052	0.156732
BUD31	-0.224689	0.00084434
BYSL	0.0146316	0.834204
BZW1	0.388256	0.000612424
BZW2	0.0636834	0.274229
C10orf118	-0.201655	0.0113475
C10orf12	-0.363505	0.000225181
C10orf2	0.139718	0.0318388
C10orf32	0.284652	0.000290444
C10orf35	-0.502212	0.0588512
C10orf54	-0.299079	0.0505814
C10orf76	0.196614	0.000584339
C10orf88	0.0518418	0.424062
C10orf91	0.338026	0.0321714
C11orf1	0.171161	0.112897
C11orf24	0.137278	0.0558125
C11orf30	0.15207	0.0122759
C11orf31	0.0595949	0.287663
C11orf35	-0.292447	0.284903
C11orf48	0.125828	0.246603
C11orf49	-0.235292	0.00024659
C11orf54	0.207155	0.00186744
C11orf57	-0.0469328	0.333701
C11orf58	-0.0421228	0.49169
C11orf68	0.00163347	0.987764
C11orf71	-0.276628	0.0665843
C11orf73	0.0203173	0.693173
C11orf74	-0.0979262	0.257527
HCP5	0.87651	0.000516512
C11orf82	-0.397148	8.36901e-07
C11orf83	-0.0913017	0.378433
C11orf84	0.0724516	0.349856
C11orf86	-0.190905	0.237286
C11orf95	0.400431	2.45303e-05
C12orf10	0.0790404	0.188573
C12orf23	0.0685343	0.436969
C12orf29	0.221629	0.00145329
C12orf4	0.104959	0.0779334
C12orf43	0.346147	0.000100433
C12orf44	-0.0443289	0.466352
C12orf45	0.168636	0.0102336
C12orf49	-0.0476787	0.369097
C12orf5	-0.205195	0.00364713
C12orf57	-0.222402	0.0251022
C12orf60	0.236347	0.0298201
C12orf65	0.0918266	0.080874
C12orf66	0.101638	0.219659
C12orf73	-0.122363	0.0658938
VASH2	0.874024	0.00543229
C12orf76	0.0191006	0.870569
C14orf1	0.207918	0.000561282
C14orf119	-0.10384	0.0330534
C14orf142	0.170949	0.0982766
C14orf166	-0.411342	2.28315e-08
C14orf169	0.0784985	0.214087
C14orf2	-0.00739326	0.908059
C14orf28	-0.165696	0.205911
C14orf79	-0.209873	0.0542421
C14orf80	0.128148	0.29561
C14orf93	0.0438522	0.66886
C15orf37	-0.171523	0.389957
C15orf38	0.307559	0.00829205
C15orf38-AP3S2	-1.33298	0.357367
C15orf39	0.11334	0.177029
C15orf40	-0.0474043	0.363546
MECOM	0.87083	1.23148e-11
C15orf52	-0.425566	2.77323e-05
C15orf57	0.316297	2.36468e-05
C15orf61	0.12582	0.223835
RELL1	0.860671	2.54932e-07
C16orf13	0.0653574	0.429038
C16orf45	-0.578345	0.0603533
C16orf46	0.0848474	0.531749
C16orf52	-0.0399141	0.516752
C16orf58	0.0959232	0.103637
RNASET2	0.860082	3.75432e-07
C16orf62	0.0513427	0.813089
C16orf70	0.165115	0.00101772
C16orf72	0.166234	0.00450522
C16orf74	0.289311	0.00677912
C16orf80	-0.0202431	0.655841
C16orf87	0.0826455	0.186912
C16orf91	0.102648	0.161796
TLR4	0.843202	0.00164655
C16orf95	-0.0043336	0.978508
C17orf103	-0.142151	0.384276
C17orf49	0.171405	0.245226
C17orf51	-0.0946372	0.130557
C17orf53	0.0893434	0.307876
C17orf58	0.0660121	0.404892
C17orf59	-0.169339	0.0700478
C17orf62	-0.0226952	0.701489
C17orf67	-0.137965	0.418008
C17orf70	-0.271255	0.00834222
C17orf75	0.0516557	0.30869
C17orf80	-0.170752	0.00577948
C17orf85	0.137321	0.0265998
C17orf89	-0.11514	0.151847
C17orf96	0.170103	0.0145108
C17orf97	-0.00321662	0.965115
C18orf21	-0.121711	0.0467527
C18orf25	0.236757	0.00019669
C18orf32	0.173606	0.306562
C18orf54	0.118936	0.0781725
C18orf56	-0.351974	0.030187
C18orf8	-0.0720035	0.2478
C19orf10	0.0774073	0.240528
C19orf12	0.0320924	0.542099
C19orf24	0.0153045	0.895957
C19orf25	0.297232	0.0186497
SNN	0.842545	1.16142e-07
C19orf33	-0.197446	0.00556284
C19orf40	0.225399	0.0690541
C19orf43	-0.0583485	0.327994
C19orf44	0.01877	0.773563
C19orf47	0.140907	0.160513
C19orf48	0.162072	0.061657
C19orf52	-0.0132666	0.87566
C19orf53	0.0407685	0.604857
C19orf54	0.184976	0.0109192
C19orf55	-0.173017	0.0433909
C19orf60	-0.0414397	0.628793
C19orf66	0.0364153	0.777783
FAH	0.841951	3.67985e-08
C19orf68	0.014351	0.871991
C19orf70	-0.110865	0.246001
C19orf82	0.19707	0.372928
C19orf83	0.0458609	0.622942
C1D	-0.0815035	0.078236
C1GALT1	-0.0550534	0.289484
C1GALT1C1	-0.0828191	0.139219
C1QBP	0.188709	0.000783601
HLF	0.841912	0.00519739
S1PR5	0.839012	4.19873e-07
ZNF717	0.831449	0.0223861
C1QTNF3	-1.24345	0.062685
C1QTNF3-AMACR	-5.31782	0.0744853
C1QTNF6	0.28934	0.0145768
C1QTNF9B-AS1	0.177177	0.405705
C1R	-0.225466	0.530547
ACADSB	0.829093	2.12428e-08
C1RL	-0.0329605	0.813321
C1RL-AS1	-0.288587	5.78094e-05
SLC44A2	0.826295	3.6895e-07
C1orf109	0.138713	0.0410201
C1orf112	-0.0717564	0.194342
C1orf122	0.0311003	0.761089
C1orf123	0.0294876	0.651697
C1orf131	0.135201	0.0305797
SIRT4	0.821159	0.0270448
C1orf159	0.0913078	0.428067
C1orf174	0.0123255	0.801277
DOK4	0.815889	1.10869e-05
AIF1L	0.813823	5.19057e-10
C1orf213	-0.328816	0.048802
C1orf216	0.0936058	0.112127
C1orf220	-0.763667	0.0578044
MAN1A1	0.812274	1.97154e-07
C1orf27	-0.370004	1.20448e-06
C1orf35	-0.0151253	0.830978
C1orf43	-0.0743177	0.101162
C1orf50	0.141932	0.152646
C1orf52	0.0151183	0.727248
C1orf53	-0.0632828	0.584472
C1orf56	0.183713	0.265225
C1orf63	-0.448019	3.56031e-05
RAB3A	0.810361	0.000737634
SAMD13	0.800499	0.004482
C1orf86	0.079062	0.493311
SIKE1	0.797012	8.20077e-12
C20orf196	-0.151074	0.481327
C20orf24	-0.215218	0.0186806
C20orf27	0.163932	0.0666612
C21orf119	-0.0559094	0.801417
C21orf2	0.262238	0.0999977
C21orf33	0.27933	0.043937
C21orf58	-0.274743	0.00343272
C21orf59	0.151425	0.0439488
C21orf67	-0.247903	0.126557
C21orf91	-0.110529	0.138463
C22orf29	0.216189	0.0338897
C22orf39	0.298599	0.000805039
C22orf46	0.0451254	0.523132
C2CD2	0.427289	1.56361e-06
C2CD2L	-0.114076	0.186439
C2CD3	-0.0539971	0.495285
C2CD5	-0.0601314	0.417531
C2orf15	0.056754	0.768914
C2orf27A	-0.422824	0.094036
C2orf42	0.00760503	0.91017
C2orf43	0.0499952	0.278035
C2orf44	0.364232	5.73556e-07
C2orf47	0.292511	1.13349e-05
C2orf49	0.226592	0.000187781
C2orf68	-0.162062	0.0133388
C2orf69	0.0678588	0.35807
C2orf74	0.0309477	0.560693
C2orf76	-0.00680293	0.90978
C3	0.461652	0.167503
C3orf17	-0.0416051	0.423242
C3orf33	0.131732	0.0721631
C3orf38	-0.0769609	0.147119
C3orf52	-0.0790466	0.281827
C3orf58	0.0836236	0.160754
C3orf62	0.0958653	0.315874
C3orf72	0.0656862	0.484464
APOBEC3F	0.796465	0.0211272
C4B	-1.64894	0.286155
LRFN1	0.792745	3.70922e-07
C4BPB	-0.0137204	0.868861
C4orf21	0.0703179	0.278895
C4orf27	-0.00508029	0.929112
C4orf29	0.21695	0.00354812
C4orf3	0.0410831	0.564395
C4orf32	-0.0230724	0.71146
C4orf33	-0.0354575	0.620906
C4orf46	0.0340353	0.575274
C4orf48	0.0217149	0.932679
C5AR1	-0.114803	0.29455
C5AR2	-0.274216	0.0178567
C5orf15	-0.192546	0.0134868
C5orf22	-0.179068	0.0493148
C5orf24	0.184395	0.0721021
C5orf28	-0.161775	0.00839852
C5orf30	0.16858	0.00369996
C5orf34	-0.151243	0.00984088
C5orf42	-0.322155	0.00557418
C5orf45	-0.00862363	0.947279
C5orf51	-0.213698	0.00194621
C5orf54	0.195391	0.123773
C5orf55	-0.124389	0.284209
MPP2	0.780632	5.13909e-07
C5orf66	-0.115895	0.48492
C6orf1	-0.277525	0.0514141
ENO3	0.769576	3.95018e-06
C6orf120	0.259602	0.00033397
C6orf136	-0.0762963	0.161699
C6orf165	-0.499773	0.129409
C6orf203	0.235123	1.90761e-05
C6orf211	0.0400378	0.587258
C6orf223	0.0271721	0.829755
C6orf47	-0.00744021	0.915787
C6orf48	-0.0832739	0.289926
C6orf57	0.116385	0.277389
C6orf62	-0.143245	0.00245751
C6orf89	0.0133876	0.850687
C7orf25	-0.0449627	0.444886
C7orf26	0.172697	0.032926
C7orf43	0.0791109	0.424314
C7orf49	0.0831226	0.150615
C7orf50	0.179239	0.0201342
C7orf55	-0.0114401	0.927703
C7orf55-LUC7L2	0.178508	0.161473
C7orf60	0.0215242	0.797611
C7orf73	0.201111	0.00174897
FTO-IT1	0.769539	0.00484774
C8orf33	0.0985131	0.266395
C8orf37	0.289784	0.000824337
C8orf4	-0.23578	0.0673051
C8orf44	-0.234956	0.181733
C8orf44-SGK3	-3.40649	0.0767153
C8orf58	-0.014085	0.890543
C8orf59	0.0704623	0.324347
C8orf76	-0.0693012	0.307438
C8orf82	-0.0988962	0.262807
C9orf114	0.22187	0.00592287
C9orf116	0.205607	0.0332795
C9orf142	-0.0647787	0.464203
C9orf152	0.296242	0.394868
C9orf156	-0.248637	0.000342063
C9orf16	-0.0580804	0.558838
C9orf172	-0.0909609	0.786814
C9orf3	-0.164117	0.00475308
C9orf37	-0.385318	0.00289865
C9orf40	-0.0314762	0.556601
C9orf41	0.386862	3.66515e-05
C9orf43	0.0141401	0.953052
C9orf64	-0.0575918	0.252554
C9orf69	0.197088	0.00700879
C9orf72	-0.222308	0.00639577
C9orf78	-0.0600009	0.360982
C9orf84	0.432839	0.00265316
C9orf85	-0.0381621	0.589117
C9orf89	-0.104975	0.391879
C9orf9	-0.40437	0.0161354
C9orf91	0.126276	0.0179825
CA11	0.202955	0.0437369
CA5B	-0.402528	7.96132e-07
CA5BP1	0.15692	0.0508885
CA9	2.77611	0.196499
CAAP1	0.00209732	0.973675
CAB39	0.0185041	0.765971
CAB39L	0.414522	0.00433733
CABIN1	0.111767	0.149501
CABLES1	0.094373	0.278596
CABLES2	-0.289608	0.00717942
CABYR	-0.714857	0.0530513
CACFD1	-0.242183	0.0989808
CACHD1	-0.427526	0.00324568
LIMS3L	0.765873	0.00395004
NPY4R	0.765314	1.62706e-08
CACNB3	0.0577442	0.40549
CACTIN	0.118109	0.0856106
CACUL1	-0.0694261	0.232262
CACYBP	-0.120266	0.200493
CAD	0.224385	0.0013142
CADM1	-0.285543	0.00907003
CADM4	-0.218474	0.461293
CALCOCO1	-0.179814	0.0199484
CALCOCO2	-0.0917664	0.318459
CALD1	0.0660334	0.248467
CALM1	0.0442619	0.484293
CALM2	-0.139758	0.00691051
CALM3	0.0707919	0.187471
SNORA3	0.765275	0.0195733
CALR	0.227325	0.000553682
CALU	-0.162365	0.00707361
CAMK1D	-0.171749	0.104199
CAMK2D	0.3478	4.98338e-05
CAMK2G	-0.0224231	0.635517
PRDM11	0.764071	6.88643e-08
CAMK2N2	-0.295941	0.00493569
CAMKK1	0.342294	0.00135022
CAMKK2	0.356637	4.2846e-06
ZNF837	0.761933	0.0376751
CAMLG	-0.142077	0.0865656
CAMSAP1	0.0789035	0.177905
CAMSAP2	-0.0179464	0.852565
CAMSAP3	0.182795	0.106544
CAMTA1	0.0512707	0.395876
CAMTA2	-0.412616	6.86195e-05
CAND1	-0.0748192	0.232567
CANT1	-0.0785777	0.0562973
CANX	0.231559	0.00405642
CAP1	-0.218602	1.00899e-05
CAP2	-0.0358172	0.538104
CAPG	-0.106213	0.134801
CAPN1	0.116903	0.0829009
CAPN10	-0.00973623	0.918381
CAPN10-AS1	-0.394992	0.0157729
CAPN15	0.163208	0.196977
CAPN2	-0.221979	0.0235027
CAPN7	0.0667207	0.360475
CAPNS1	0.0204109	0.705751
CAPRIN1	0.0191778	0.749046
CAPRIN2	0.0332419	0.594789
CAPS2	-0.468061	0.0226183
CAPZA1	-0.105581	0.0406162
CAPZA2	-0.106074	0.20165
CAPZB	-0.0828787	0.140312
ZNF850	0.759468	0.00013197
CARD14	0.181039	0.0539561
TVP23C	0.758685	0.00247049
CARD8	0.12526	0.0602606
HLA-C	0.756598	6.35509e-09
CARHSP1	-0.135994	0.175341
CARKD	-0.0158417	0.784728
CARM1	0.343969	0.000117803
CARS	-0.0449238	0.6217
CARS2	0.0804763	0.113433
CASC10	-0.313503	0.0030661
CASC3	0.100955	0.259887
CASC4	-0.084249	0.257686
CASC5	-0.265825	0.0292787
CASC9	-0.404874	2.52189e-06
CASD1	-0.280496	7.35062e-06
CASK	-0.0118479	0.843179
CASKIN1	-0.091792	0.726599
CASKIN2	0.252351	0.00261436
CASP1	-0.348212	0.0812921
CASP10	0.00958306	0.895061
CASP2	-0.029192	0.614368
CASP3	0.421273	5.26889e-09
SP140L	0.753069	1.11628e-07
CASP6	0.183259	0.0106164
CASP7	0.260601	0.000145414
CASP8	-0.134205	0.0252114
CASP8AP2	-0.242518	0.00436482
CASP9	0.274369	0.0465424
CAST	-0.113163	0.0518922
CASZ1	-0.447617	0.00315855
CAT	0.114941	0.0256765
CATSPER2	0.211067	0.33091
CATSPER2P1	0.0280623	0.910238
CAV1	-0.0410759	0.6947
CAV2	0.011233	0.916542
CBFA2T2	0.251796	4.62411e-05
CBFA2T3	0.144149	0.213755
CBFB	0.125508	0.0708671
CBL	0.290071	0.000115822
CBLB	-0.178991	0.00124275
CBLL1	0.0440419	0.450819
CBR1	0.229293	0.00294371
MCTP1	0.752385	0.00805103
CBR4	0.220658	0.00177204
CBS	0.31222	5.8841e-05
CBWD1	0.0345349	0.550867
CBWD2	-0.229215	0.00138058
CBWD3	0.254753	0.100368
CBWD5	-0.142489	0.0206238
CBWD6	-0.254883	0.0346088
CBX1	0.233189	0.000160739
CBX2	0.376984	1.77362e-05
CBX3	-0.0691004	0.186019
CBX4	-0.181221	0.0127685
CBX5	-0.148683	0.140047
CBX6	0.400267	1.32881e-05
CBX7	-0.175295	0.164721
CBX8	-0.178109	0.00768759
CBY1	0.0896136	0.261653
CC2D1A	0.215422	0.00137651
CC2D1B	-0.203167	0.00727105
CC2D2A	-0.105497	0.173927
CCAR1	0.0857797	0.289506
CCAR2	0.0606693	0.268779
CCAT1	0.385491	0.0791443
CCBL1	0.209343	0.0692998
CCBL2	-0.0424147	0.459045
CCDC101	-0.0438223	0.584435
CCDC102A	0.294728	0.00407229
CCDC103	-0.219042	0.0696468
CCDC104	-0.0398528	0.562542
CCDC107	-0.0822485	0.205375
WBSCR27	0.750303	0.00920687
APOBEC3B	0.749795	3.95474e-09
LAMB2	0.748836	1.57713e-06
CCDC112	0.154891	0.0545424
CCDC113	0.0742332	0.217491
CCDC115	-0.107929	0.126888
CCDC117	0.432855	2.48687e-05
CCDC12	0.0217758	0.716702
WWOX	0.746867	0.00176377
CCDC121	0.0568535	0.517553
CCDC122	0.1698	0.200297
CCDC124	0.076748	0.366455
CCDC125	0.0651268	0.220855
WNK2	0.746429	1.10485e-08
CCDC127	-0.205938	0.000816484
CCDC130	-0.159574	0.030345
CCDC132	-0.422947	7.79586e-07
CCDC134	0.14993	0.130996
CCDC137	0.0297345	0.739284
CCDC138	0.0660394	0.277856
CCDC14	-0.131862	0.0636122
CCDC142	-0.0618455	0.368198
CRISPLD2	0.746037	0.00704102
CCDC144B	-0.333638	0.00288391
ERMP1	0.74107	4.81026e-10
CCDC150	-0.0672934	0.378744
CCDC157	-0.0732169	0.795054
CCDC159	0.0496081	0.792384
CCDC163P	0.272158	0.0110309
CCDC167	-0.0700033	0.362617
SERPINF2	0.734492	0.0189274
SLC12A7	0.730155	0.000160536
CCDC169-SOHLH2	1.01768	0.339573
CCDC171	0.192514	0.0201427
CCDC173	0.0729434	0.741056
CCDC174	0.15322	0.0142951
CCDC176	-0.112518	0.473652
CCDC18	-0.0323693	0.600229
CCDC180	0.402521	0.198965
LOC100996758	0.727536	1.41492e-08
CCDC19	-0.133896	0.444644
CCDC22	-0.114196	0.133872
CCDC23	0.0593088	0.576771
CCDC24	-0.048253	0.844421
CCDC25	0.12746	0.0611949
CCDC28A	-0.0722934	0.413331
CCDC34	0.133817	0.115875
CCDC40	0.176143	0.137637
CCDC41	0.149686	0.0379787
CCDC43	0.0287662	0.468264
CCDC47	-0.0731034	0.204825
CCDC50	-0.324337	1.6027e-05
CCDC51	0.365411	1.28986e-06
CCDC53	-0.356932	0.000245167
CCDC57	-0.123415	0.0615494
CCDC58	0.0397534	0.487071
CCDC59	0.0202172	0.781261
CCDC6	0.00750903	0.900631
CCDC61	0.205903	0.122704
ZNF286B	0.724621	0.000128418
FGFR4	0.724098	1.94878e-09
CCDC66	-0.0765854	0.154592
ADA	0.723395	6.04099e-10
CCDC7	0.000180174	0.998068
CCDC71	0.162589	0.0684516
CCDC71L	-0.480031	0.000443695
CCDC77	-0.00765463	0.888419
CCDC78	0.134003	0.32898
MEX3A	0.716744	3.20975e-07
CCDC82	-0.25451	0.000313528
CCDC84	-0.205456	0.0108227
CCDC85B	0.214383	0.0671807
CCDC85C	0.206619	0.000331561
CCDC86	0.178022	0.106808
CCDC88A	0.0910706	0.187449
CCDC88B	-0.0829439	0.49435
CCDC88C	-0.0467882	0.43428
CCDC9	-0.125684	0.0838609
CCDC90B	0.12631	0.0418726
CCDC91	-0.0537696	0.387808
GPR155	0.716615	6.5957e-05
CCDC93	-0.154826	0.00148586
CCDC94	0.0938878	0.112864
CCDC96	0.127518	0.676517
CCDC97	0.135718	0.0601632
CCHCR1	-0.137124	0.104105
CCM2	-0.0967158	0.0861003
CCNA2	-0.0414603	0.527329
CCNB1	0.0936485	0.0591568
CCNB1IP1	-0.0419485	0.549832
CCNB2	-0.0235533	0.669748
CCNC	-0.225302	0.000752185
CCND1	0.128416	0.130174
CCND3	-0.0731633	0.386831
CCNDBP1	-0.21105	0.000827988
CCNE1	0.00275786	0.961392
CCNE2	-0.445703	0.00122917
CCNF	0.0790477	0.0983098
CCNG1	0.214532	0.00187616
CCNG2	-0.143162	0.289003
CCNH	0.0930653	0.0544995
CCNI	0.0614335	0.30158
CPM	0.707921	1.20958e-08
CCNK	-0.0988897	0.0393173
CCNL1	-0.258596	0.00215684
CCNL2	-0.205627	0.0683325
CCNO	-0.153769	0.214132
CCNT1	-0.0475765	0.359726
CCNT2	-0.0282094	0.563398
CCNY	0.111726	0.0519439
CCNYL1	-0.370358	6.97601e-08
CCP110	-0.0660919	0.39997
CCPG1	-0.22263	0.0302635
CCRN4L	0.345753	9.24293e-06
CCS	0.121604	0.233962
CCSAP	0.252221	0.00059443
CCSER2	0.160862	0.0106651
CCT2	-0.0539927	0.40524
CCT3	0.103851	0.0786194
CCT4	0.0662571	0.232617
CCT5	-0.188653	0.0187141
CCT6A	-0.0222021	0.697978
CCT6P1	-0.127252	0.170392
CCT6P3	-0.0165405	0.871368
CCT7	0.137444	0.0447676
CCT8	0.0809775	0.15581
CCZ1	0.0127081	0.83892
CCZ1B	0.103587	0.161679
CD101	-0.407381	0.0224189
CD109	-0.103894	0.338219
CD151	-0.117411	0.139041
CD164	-0.100739	0.109576
NDUFC2-KCTD14	0.706231	5.83262e-06
C5orf63	0.701986	0.000567165
CD24	-0.37585	0.0109155
GALM	0.701077	0.0161317
CD276	0.147225	0.0662251
CD2AP	0.053782	0.550792
CD2BP2	0.0214747	0.6856
CD320	0.260646	0.0198268
HFE	0.69868	3.46597e-09
CD3EAP	0.346498	1.3179e-05
CD44	-0.124999	0.396599
CD46	-0.169198	0.00852962
CD47	-0.0190157	0.803446
SLC12A5	0.692107	0.0344266
CD58	-0.121154	0.0534568
CD59	-0.371141	0.000335602
CD63	0.000853156	0.991116
CD68	-0.167561	0.175376
ZNF607	0.687045	9.08098e-09
CD81	-0.00319202	0.963294
CD82	0.364007	0.000708407
HLA-B	0.682665	1.95214e-07
CD9	0.164028	0.0764358
CD97	-0.0353524	0.693766
CD99	-0.137128	0.053364
CD99L2	-0.156695	0.0168557
CD99P1	-0.380998	0.000369814
CDA	-0.218157	0.0287619
CDADC1	-0.230588	0.00232513
CDAN1	0.112658	0.0863937
CDC123	0.0107378	0.876309
CDC14A	-0.42383	0.000323227
CDC14B	0.146842	0.0685179
CDC16	-0.0856818	0.0679837
CDC20	-0.00829046	0.882056
CDC23	0.187553	0.0022638
CDC25A	0.153265	0.0322655
CDC25B	-0.276513	0.000463418
CDC25C	-0.0689459	0.457531
CDC26	-0.085956	0.151055
CDC27	-0.187584	0.00943137
CDC34	-0.0433559	0.487234
CDC37	0.0705273	0.438593
CDC37L1	-0.103307	0.121315
CDC40	0.095553	0.0729885
CDC42	-0.043771	0.314381
CDC42BPA	-0.332095	0.00187108
CDC42BPB	-0.0336675	0.482733
CDC42BPG	0.0373385	0.890417
CDC42EP1	0.0481775	0.51671
CDC42EP2	0.074571	0.441913
CDC42EP3	-0.256113	0.00173311
CDC42EP4	-0.0477974	0.485972
CDC42SE1	0.0767675	0.157929
CDC42SE2	-0.126956	0.0364319
CDC45	0.167206	0.0199864
CDC5L	-0.0219476	0.729697
CDC6	0.0626812	0.253007
CDC7	0.164114	0.0173235
CDC73	-0.300264	3.34494e-05
CDCA2	-0.0616589	0.276175
CDCA3	-0.0521867	0.294179
CDCA4	0.159923	0.036323
CDCA5	-0.102462	0.0413269
CDCA7	0.0894138	0.207191
CDCA7L	0.125505	0.0959562
CDCA8	-0.140229	0.029234
CDH10	-0.198975	0.0427676
CDH24	-0.137887	0.200805
CDIP1	0.0133492	0.798226
CDIPT	-0.154691	0.0257352
CDK1	-0.00910803	0.908046
CDK10	0.202821	0.0370289
CDK11A	-0.062372	0.435037
CDK11B	-0.118826	0.0402608
CDK12	0.220821	0.0148297
CDK13	-0.177061	0.0037882
PGAM5	0.682655	1.36036e-10
CDK16	-0.100625	0.102256
CDK17	-0.0808115	0.296938
CDK18	-0.394429	0.00207303
CDK19	-0.236592	0.0121793
CDK2	-0.0409788	0.604582
CDK20	0.0923707	0.45773
CDK2AP1	0.228787	0.00540697
CDK2AP2	-0.0678249	0.382634
CDK3	-0.0891596	0.825715
CDK4	0.237002	0.00229428
CDK5	-0.0157397	0.786871
CDK5R1	0.323772	0.0240018
IFIH1	0.682536	5.12611e-08
CDK5RAP2	0.185293	0.00805047
CDK5RAP3	0.149249	0.0319186
CDK6	-0.124307	0.131901
CDK7	0.0475423	0.42993
CDK8	0.0841447	0.118659
CDK9	0.0441777	0.541572
CDKAL1	-0.0254218	0.528944
CDKL1	0.182615	0.0330083
CDKL3	-0.0970072	0.396194
CDKL5	-0.140434	0.134097
DNAAF3	0.682254	2.96945e-08
CDKN1B	-0.180935	0.0241687
CDKN1C	-0.276318	0.00393973
CDKN2A	0.0494455	0.57612
CDKN2AIP	-0.128596	0.267535
CDKN2AIPNL	0.298301	7.12846e-06
CDKN2B	-0.455842	8.41967e-08
IL32	0.678861	0.0237684
CDKN2C	-0.302917	6.87294e-05
LOC100289098	0.675886	0.0209054
CDKN3	-0.223186	0.00276249
CDNF	-0.320525	0.116761
CDON	-0.0829651	0.313868
CDPF1	0.136287	0.20275
CDR2	-0.0414143	0.403954
CDR2L	-0.014719	0.870226
CDRT4	-4.07432	0.0671161
CDS2	-0.0126341	0.828631
CDT1	0.252407	0.00344613
CDV3	0.0608585	0.254307
CDYL	-0.143682	0.00208585
CDYL2	0.0801874	0.260882
FAM217B	0.675724	1.45298e-11
LAMC3	0.675601	1.1672e-06
CEBPB	-0.181834	0.0589179
CEBPD	-0.360268	0.00148724
CEBPG	-0.0245072	0.632885
CEBPZ	-0.112528	0.0867458
CEBPZ-AS1	0.149015	0.0224108
CECR5	0.344745	7.33746e-06
CECR7	-0.0917636	0.411432
CEL	0.0392259	0.879301
CELF1	-0.185184	0.00527668
CELSR1	-0.220536	0.00186309
CELSR2	0.0406533	0.70033
CELSR3	-0.0663068	0.42047
CENPA	-0.0109738	0.850697
CENPB	-0.017702	0.728258
CENPBD1	0.0161084	0.789438
CENPBD1P1	0.17134	0.0059156
CENPC	-0.125279	0.0693608
CENPE	-0.188512	0.0300252
PTK6	0.675573	0.000190267
CENPH	0.0751888	0.303011
CENPI	-0.011995	0.826398
CENPJ	-0.0824011	0.0792314
CENPK	0.131275	0.171486
CENPL	-0.200948	0.00115881
CENPM	0.1926	0.00207051
CENPN	0.128045	0.0114036
CENPO	0.0830492	0.116158
CENPP	-0.114643	0.125224
CENPQ	0.0330276	0.544707
CENPT	0.00285687	0.966216
CENPU	-0.0507923	0.586184
TMEM64	0.673512	8.1751e-09
CENPW	0.0138702	0.815845
CEP104	0.0280506	0.563417
CEP120	-0.0537271	0.320098
CEP128	0.0293311	0.56038
CEP135	-0.0727673	0.240603
CEP152	-0.0654894	0.390175
CEP164	-0.111936	0.0404605
CEP170	-0.0445942	0.538583
CEP170B	0.119502	0.149905
CEP19	-0.320387	0.0105375
CEP192	-4.34634e-05	0.999507
CEP250	0.325933	6.29437e-06
CEP290	-0.0297575	0.655269
CEP350	-0.231834	0.0148129
CEP41	0.438921	4.70616e-06
CEP44	-0.209868	0.0186527
CEP55	-0.117389	0.131214
CEP57	0.126327	0.147863
CEP57L1	-0.093889	0.0751863
CEP63	-0.114192	0.0697452
CEP68	0.455368	2.58167e-07
CEP70	0.0190723	0.68727
CEP72	-0.259517	4.34053e-05
CEP76	-0.170347	0.0204987
CEP78	0.0989666	0.0841748
CEP85	0.108883	0.0355307
HOXD-AS2	0.672671	0.0108966
CEP89	-0.16247	0.00835244
CEP95	-0.0694454	0.256111
CEP97	-0.035718	0.664894
CEPT1	-0.140814	0.00370774
CERCAM	0.244701	0.000936829
CERK	0.018995	0.707542
CERS2	-0.00580673	0.897423
RELB	0.672306	8.48502e-05
CERS5	0.234537	0.00168732
CES1	0.82952	0.0744861
CES2	0.0849351	0.11739
IL27RA	0.671339	2.15812e-06
CETN2	-0.486062	6.4181e-09
CETN3	0.164922	0.0165339
TRAPPC6A	0.670735	0.000634786
CFD	0.156254	0.110667
CFDP1	-0.245483	0.00418614
LEPROT	0.670083	7.34534e-12
CFI	0.194921	0.63486
CFL1	-0.0578449	0.379172
CFL2	-0.0699233	0.360218
CFLAR	-0.330625	7.57488e-05
CBR3	0.667897	0.000343666
CGGBP1	0.00578445	0.943012
CGN	0.371096	0.000205684
CGRRF1	0.0275664	0.745624
CHAC1	-0.195328	0.611538
CHAC2	0.265722	4.10915e-05
CHAF1A	0.198536	0.000188946
CHAF1B	0.265859	5.34552e-05
CHAMP1	0.114147	0.0744985
CHCHD1	0.0241822	0.714682
CHCHD10	0.227043	0.00471775
CHCHD2	0.0127193	0.810542
CHCHD3	-0.0497777	0.420645
CHCHD4	-0.055492	0.258389
CHCHD5	-0.054183	0.44966
CHCHD6	0.175841	0.016835
CHCHD7	-0.0115274	0.86233
CHD1	-0.137006	0.104497
CHD1L	0.347426	3.55028e-06
CHD2	-0.318548	9.71704e-06
CHD3	0.00803645	0.891945
CHD4	0.228899	0.000104481
CHD6	0.0881956	0.168344
CHD7	0.123802	0.0770297
CHD8	0.0165651	0.805449
CHD9	0.152348	0.0338278
NGEF	0.662727	0.0209137
CHEK1	0.155537	0.0223794
CHEK2	0.088356	0.177756
PAIP2B	0.659904	0.000103139
CHIC2	-0.202672	0.0101632
CHID1	-0.0329694	0.621859
CHKA	-0.313427	2.04512e-05
CHKB	-0.00802765	0.945391
CHKB-CPT1B	-0.171467	0.552929
CHM	0.0696538	0.338039
CHML	0.395826	1.65785e-05
CHMP1A	0.113751	0.0701728
CHMP1B	0.0154969	0.861624
CHMP2A	-0.0260574	0.710781
CHMP2B	-0.026594	0.651079
CHMP3	-0.0810844	0.114363
CHMP4A	0.100804	0.0982936
CHMP4B	0.103632	0.141696
CHMP4C	-0.117184	0.100129
CHMP5	-0.247139	2.20923e-05
CHMP6	-0.13979	0.132828
CHMP7	-0.359042	1.15646e-07
ANP32AP1	0.659456	0.00510092
CHORDC1	0.0466724	0.610675
CHP1	-0.166323	0.0170187
CHPF	0.279073	0.0106691
CHPF2	-0.333724	0.000158348
CHPT1	-0.133827	0.0102448
CHRAC1	0.139698	0.131691
CHRNA5	0.0177376	0.742988
CERS4	0.659002	0.00797984
CHRNB1	-0.322819	0.0934303
CHRND	-0.139753	0.301596
DOCK10	0.65712	4.93122e-07
CHST12	-0.0670851	0.261063
CHST14	-0.0823255	0.383216
PRR7	0.656115	0.000215577
CHST3	-0.165375	0.0160152
CHSY1	-0.0294052	0.547909
CHTF18	0.00190893	0.983439
CHTF8	0.0505824	0.406053
CHTOP	0.0498782	0.276499
CHUK	0.163917	0.0093189
CHURC1	0.269421	0.00114709
CHURC1-FNTB	-0.0205296	0.858765
CIAO1	-0.0219212	0.638525
CIAPIN1	0.0850785	0.177082
CIB1	0.119083	0.0742999
CIC	0.110504	0.0774983
CIDECP	-0.055931	0.848877
CINP	-0.09258	0.128247
ZGLP1	0.655206	0.0123015
CIR1	-0.130966	0.0461679
CIRBP	0.262986	0.00287385
VMA21	0.654368	6.61604e-11
CIRH1A	0.0503466	0.349213
CISD1	-0.0398239	0.400303
CISD2	0.0813716	0.169946
CISD3	0.038355	0.488886
CISH	0.331992	0.127393
CIT	0.372014	2.05462e-05
CITED2	-0.0990389	0.403067
CITED4	0.371165	0.000619764
CIZ1	0.0805885	0.23022
CKAP2	-0.0576705	0.526207
CKAP2L	-0.145785	0.0540136
CKAP4	0.401033	0.000183655
CKAP5	-0.0392331	0.566929
CKB	0.246051	0.0275893
CKLF	0.081796	0.188041
TRIM16L	0.653831	3.58679e-07
CKMT1B	0.271816	0.0388311
CKMT2-AS1	-0.0434164	0.696886
CKS1B	0.0573711	0.307458
CKS2	-0.135435	0.065824
CLASP1	-0.42656	5.24249e-07
CLASP2	0.002688	0.965298
CLASRP	-0.154798	0.00719986
CLCC1	0.0391187	0.564872
GXYLT2	0.653822	9.64486e-07
CLCN2	-0.123111	0.286909
CLCN3	0.0654129	0.338112
CLCN5	0.0090412	0.900171
CLCN6	0.0424523	0.572585
CLCN7	-0.101182	0.230839
MTMR1	0.651962	2.28394e-08
CLDN15	-0.05172	0.620928
CLDN12	0.65127	3.61231e-11
CLDND1	0.0230305	0.626613
CLEC16A	0.0395019	0.441206
CLEC2D	0.148573	0.0312413
CLHC1	-0.0857867	0.246785
CLIC1	-0.0797574	0.156233
CLIC3	-0.152993	0.520479
CLIC4	-0.15941	0.0361967
CLINT1	-0.123804	0.0447886
CLIP1	0.0147906	0.807573
CLIP2	-0.204002	0.503558
TNFAIP8L1	0.649394	2.11407e-06
CLK1	-0.297077	0.000231312
CLK2	-0.212669	0.000297769
CLK3	0.0214078	0.62769
CLK4	-0.0825963	0.0859601
CLMP	-0.284217	0.00203572
CLN3	-0.0748542	0.293019
CLN5	-0.00679388	0.906119
ZNF567	0.649157	8.87603e-05
CLN8	-0.175183	0.0950579
CLNS1A	0.231374	1.75201e-05
[truncated: 10,549 more rows]

## Sheet: shRNA HCAR1 Lact vs  scr Lact
Genes	Coef.bL_vs_scrL	p.value.bL_vs_scrL
A2M-AS1	-0.118298	0.692762
ARL2-SNX15	31.7909	0.00419241
AAAS	0.00341811	0.9477
AACS	0.329259	2.48079e-05
AAED1	0.216715	0.00513019
AAGAB	-0.0384714	0.502427
AAK1	0.0125471	0.890902
AAMDC	-0.121845	0.219473
AAMP	0.00991729	0.91517
AAR2	0.0640975	0.388613
AARS	0.178331	0.00903386
AARS2	0.113168	0.104378
AARSD1	-0.0693956	0.403979
AASDH	0.00316078	0.958543
AASDHPPT	0.171318	0.0407306
AATF	0.0565313	0.529264
RNA5S1	13.6098	0.0497247
LOC100289026	10.6632	0.0189678
ABCA11P	0.327892	0.0520471
ABCA2	0.197706	0.0495672
ABCA4	-0.377975	0.0755276
ABCA5	-0.256047	0.0191436
ABCA7	0.0252148	0.830481
ABCA8	-0.504814	0.393323
SNORD3B-2	7.92244	0.00148388
ABCB10	0.108146	0.156041
ABCB6	0.0491339	0.702344
ABCB7	0.0459721	0.410737
ABCB8	-0.250818	0.0157875
ABCB9	0.411044	0.000975685
ABCC1	0.0742119	0.16804
ABCC10	-0.141667	0.264815
ABCC2	0.293348	0.007723
RNF150	7.23984	0.0212866
ABCC4	-0.0265393	0.798661
ABCC5	0.185321	0.00114841
ABCD1	-0.20289	0.0612207
ABCD3	-0.187656	0.0420135
ABCD4	0.201828	0.0380926
ABCE1	0.0103428	0.891934
ABCF1	0.154408	0.0824941
ABCF2	0.0591939	0.506305
ABCF3	0.00533575	0.94007
ABCG2	0.113694	0.309889
ABHD10	0.133176	0.0548194
ABHD11	-0.368015	0.00734159
ABHD12	-0.0940861	0.147653
ABHD13	0.116363	0.210311
ABHD14A	0.0258638	0.879711
ABHD14B	0.395794	1.15574e-05
ABHD15	-0.356061	0.00259782
ABHD16A	-0.224652	0.015912
ABHD17A	-0.393809	0.00419196
ABHD17B	-0.136379	0.362497
ABHD17C	-0.0574241	0.545381
ABHD2	0.254463	0.00125875
ABHD3	-0.215923	0.0498175
ABHD4	-0.0203779	0.821099
ABHD5	-0.0264116	0.717393
ABHD6	-0.192683	0.0105705
ABHD8	-0.303419	0.171245
ABI1	-0.168478	0.0247555
ABI2	0.00777208	0.912267
ABL1	-0.0482481	0.375327
ABL2	-0.153428	0.115993
ABLIM1	0.135528	0.0624063
ABR	-0.352645	8.12318e-05
ABT1	-0.153448	0.0357474
ABTB1	-0.644245	0.12272
ABTB2	-0.0973294	0.376925
AC002116.7	0.481077	0.0145055
AC003665.1	-0.189962	0.420137
AC004893.11	-0.836404	0.107474
RAB4B-EGLN2	4.62134	0.0177686
DBNDD2	3.97119	0.0147296
AC009299.3	-0.2213	0.124786
AC009501.4	0.387546	0.234582
AC009948.5	0.0478549	0.657173
VASH2	3.87012	3.81075e-05
RNU5E-1	3.73025	0.000176187
AC074286.1	-0.62871	0.131988
AC091729.9	0.0106942	0.903175
FBXO2	3.41388	0.000214741
AC093391.2	0.415634	0.144711
AC097662.2	-0.105574	0.721114
AC159540.1	-1.47889	0.298952
AC159540.1-2	-0.425809	0.0528804
ACAA1	0.0480132	0.522971
ACAA2	-0.0992595	0.165502
ACACA	0.196267	0.0193778
ACACB	0.206694	0.0042886
ACAD10	-0.127591	0.226901
ACAD11	-0.150676	0.123817
ACAD8	-0.0951877	0.347503
ACAD9	-0.0931651	0.176551
ACADM	-0.337883	0.00911259
ACADS	-0.150964	0.27167
TBC1D3H	3.24943	0.023328
ACADVL	0.0499569	0.566934
ACAP2	0.0278257	0.795372
ACAP3	-0.366599	0.0429981
ACAT1	-0.0327996	0.825119
ACAT2	0.086719	0.279782
ACBD3	0.0709109	0.289673
ACBD4	0.151486	0.493566
ACBD5	0.26566	0.00133857
ACBD6	-0.347262	5.30209e-05
ACD	-0.322748	0.00380694
ACER2	-0.668349	0.176071
ACER3	-0.0999466	0.147364
ACIN1	0.12166	0.054104
ACKR3	0.164074	0.237195
ACLY	0.269477	0.00120764
ACN9	0.162983	0.0174236
ACO1	0.0048013	0.953263
ACO2	-0.184148	0.0153194
ACOT1	-0.812842	0.0524544
ACOT11	0.010947	0.942521
ACOT13	0.215547	0.00107574
ACOT2	-0.231099	0.0459763
RNU12	3.24479	0.0012852
ACOT8	-0.118844	0.293992
ACOT9	-0.237645	0.00123555
ACOX1	0.138719	0.0452118
ACOX3	0.00823068	0.940346
ACP1	0.105845	0.0732635
ACP2	-0.0995087	0.267706
ACPL2	-0.134744	0.442827
ACRC	0.214507	0.20874
SNORA68	3.11136	0.000262179
ACSF3	0.197608	0.0041592
ACSL1	0.475723	0.0104071
ACSL3	-0.426198	0.000132789
ACSL4	-0.316055	0.00506175
TRAF1	3.09077	0.000506692
ACSS2	-0.247772	0.0254437
RNU4-1	2.83939	3.41357e-05
ACTB	-0.0446368	0.593385
ACTG1	-0.262163	0.00483917
ACTG1P4	0.0769197	0.813878
ACTL6A	-0.0658942	0.253778
GABRA1	2.83592	0.0044644
ACTN1	-0.172879	0.0332208
ACTN4	-0.0985064	0.152586
ACTR10	-0.0331333	0.615013
ACTR1A	-0.0942906	0.143433
ACTR1B	-0.0841819	0.311497
ACTR2	-0.00258889	0.971835
ACTR3	-0.200609	0.0024485
ACTR3B	-0.0337856	0.685324
ACTR3C	0.389971	0.00121567
ACTR5	0.301821	0.00101045
ACTR6	-0.059211	0.407747
ACTR8	0.0989811	0.110523
ACTRT3	-0.133977	0.445926
ACVR1	0.0217498	0.809104
ACVR1B	0.155774	0.0292684
ACVR2A	-0.0111225	0.890604
ACVR2B	-0.225809	0.0231666
ACY1	0.198188	0.00833354
ACYP1	-0.121348	0.338074
PLEKHA4	2.75849	0.00282254
AD000090.2	0.0796751	0.608226
SNORA23	2.75805	0.00621472
ADAL	0.176964	0.000956268
ADAM10	-0.015544	0.831393
ADAM11	-0.455906	0.192503
ADAM15	-0.131108	0.19491
ADAM17	0.197902	0.0057068
ADAM1A	0.183514	0.208458
ADAM21	-0.0741373	0.765935
RNU4-2	2.69584	0.000130702
ADAM8	-0.246832	0.592237
ADAM9	0.0892809	0.374686
ADAMTS1	0.0839748	0.184548
ADAMTS10	-0.3232	0.143012
ADAMTS15	0.11769	0.39736
RNU105A	2.66393	3.53418e-05
ADAMTS5	0.376742	0.00051266
ADAMTS6	0.116526	0.19552
ADAMTSL1	-0.871204	0.0932191
SCARNA10	2.56141	0.000162936
ADAMTSL5	0.0502656	0.622854
ADAR	0.169672	0.0225793
ADARB1	-0.424744	0.0228018
FAM27E2	2.55002	0.0224157
ADAT1	-0.150981	0.0477484
ADAT2	0.368957	1.40071e-05
ADAT3	-0.572372	0.088085
ADCK1	-0.0667146	0.572626
ADCK2	-0.0531026	0.453228
ADCK3	0.249534	0.0111215
ADCK4	0.00105654	0.991044
ADCK5	-0.166158	0.410137
ADCY3	-0.493885	5.19096e-07
ADCY6	-0.210767	0.0327205
ADCY7	-0.247825	0.171631
ADCY9	-0.418435	2.53665e-05
ADD1	0.0424902	0.363819
ADD3	0.107651	0.341044
ADH5	0.104804	0.120452
ADI1	0.108751	0.14405
ADIPOR1	-0.185122	0.0265812
ADIPOR2	-0.0254267	0.606457
ADIRF	-0.622546	0.19828
ADK	-0.14025	0.0393169
ADM	0.0320071	0.783525
SLC47A1	2.52997	3.11433e-09
SNORA21	2.52858	0.000202741
ADNP	0.307521	8.73855e-05
ADNP2	0.0723036	0.24059
ADO	0.379645	2.52074e-05
ADPGK	0.0590484	0.387032
ADPRHL1	0.148222	0.250748
ADPRHL2	0.0157346	0.833709
ADPRM	-0.0484267	0.654821
ADRB1	-0.262629	0.370341
ADRB2	-0.114342	0.775346
ADRBK1	-0.00885725	0.900159
ADRBK2	-0.0593471	0.559121
ADRM1	-0.0225573	0.857907
ADSL	-0.0051501	0.929675
ADSS	0.211065	0.00376376
ADSSL1	0.0902552	0.523135
AEBP2	0.259157	0.0126659
AEN	0.0630828	0.570006
AES	-0.0278398	0.759149
AFAP1	-0.337578	0.0509231
AFAP1L1	-0.472578	0.0133383
AFF1	0.0566263	0.570544
AFF4	0.20603	0.0779512
AFG3L1P	0.343766	4.84022e-05
AFG3L2	0.116624	0.105698
AFMID	-0.110459	0.20893
AFTPH	-0.16117	0.0210386
AGA	0.0750255	0.421848
AGAP1	-0.18819	0.016878
AGAP2-AS1	-0.0950959	0.368932
AGAP3	-0.269709	0.00112905
AGAP4	0.0740783	0.571311
AGAP5	0.250474	0.112016
AGAP6	0.14229	0.148295
RNU5B-1	2.47707	0.000156855
AGAP9	-0.120332	0.656218
AGBL5	0.0340949	0.614578
AGER	-0.415702	0.103893
AGFG1	-0.158263	0.0200754
AGFG2	-0.255948	0.0116557
AGGF1	0.174039	0.00723553
AGK	0.43778	2.02329e-07
AGL	0.179732	0.144802
AGO1	0.393368	3.774e-06
AGO2	-0.0756055	0.412837
AGO3	0.112659	0.0911808
AGO4	-0.10765	0.612412
AGPAT1	-0.074418	0.262329
AGPAT2	-0.399527	0.000569297
AGPAT3	0.0626873	0.503407
AGPAT5	-0.479276	1.07893e-06
AGPAT6	-0.0488545	0.357979
AGPAT9	-0.288091	0.0630859
AGPS	0.144612	0.144632
AGR2	-0.104006	0.661374
BMP5	2.43766	0.0422511
AGTPBP1	-0.263693	0.0112076
AGTRAP	-0.183001	0.206235
AHCTF1	-0.339797	0.000771421
AHCTF1P1	-0.417694	0.00320882
AHCY	0.244056	0.00385682
AHCYL1	0.128871	0.102532
AHCYL2	-0.370212	0.00100526
AHDC1	-0.0909956	0.199478
AHI1	0.0426376	0.497247
AHNAK	-0.0179658	0.904449
SNORA22	2.38254	0.000562052
AHR	-0.197953	0.173068
AHRR	-0.317524	0.0684686
AHSA1	0.00490314	0.942415
AHSA2	0.0681783	0.604086
AIDA	0.12056	0.106052
AIF1L	0.393704	4.47315e-06
AIFM1	0.126807	0.0201215
AIFM2	-0.235976	0.00836775
AIG1	-0.535882	0.313766
RNU2-2P	2.3602	0.000394167
AIMP1	-0.045584	0.434406
AIMP2	-0.224144	0.000543787
AIP	-0.102669	0.383807
AJUBA	-0.184408	0.0735092
AK1	-0.197284	0.0105948
AK2	0.188325	0.0303199
AK3	-0.28047	0.0237767
SNORD15A	2.33226	0.00420194
AK6	0.118083	0.158462
AK9	-0.349354	0.00898611
AKAP1	0.189751	0.0060917
AKAP10	0.0328597	0.597413
AKAP11	0.241115	0.0312571
AKAP13	-0.027674	0.770646
AKAP17A	-0.00393218	0.953653
AKAP2	-0.21337	0.0214228
AKAP5	0.377022	0.0529096
AKAP6	-0.289976	0.137989
SNORD27	2.26803	0.00271011
AKAP8	-0.0707535	0.284893
AKAP8L	-0.117226	0.118781
AKAP9	0.0440884	0.703706
AKIP1	-0.138588	0.0349065
AKIRIN1	0.152885	0.0181244
AKIRIN2	-0.00267767	0.967756
AKNA	0.0277008	0.707317
AKR1A1	0.218916	0.0188995
AKR1B1	-0.455798	0.00032564
AKR7A2	-0.175178	0.0104086
AKT1	0.1396	0.0172856
AKT1S1	0.136624	0.128859
AKT2	-0.051996	0.499434
AKT3	0.572016	0.341254
AKTIP	-0.0545193	0.462759
RNU4ATAC	2.25933	0.000338052
ALAS1	0.0228177	0.730746
ALCAM	-0.412113	0.000153829
ALDH16A1	0.0708505	0.447816
ALDH18A1	0.477892	3.58018e-08
ALDH1A2	-1.43546	0.206815
ALDH1A3	0.219707	0.0321205
ALDH1B1	0.333251	7.5375e-07
ALDH1L2	-0.428292	0.321384
ALDH3A1	0.492897	0.00904526
ALDH3A2	0.147865	0.0754178
ALDH3B1	-0.124529	0.424402
ALDH4A1	0.0307137	0.755899
ALDH5A1	-0.473149	0.11651
ALDH6A1	0.0432065	0.740412
ALDH7A1	0.1383	0.206695
ALDH9A1	0.0183702	0.764031
ALDOA	0.0735663	0.349718
ALDOC	0.126284	0.101145
ALG1	0.00971339	0.919744
ALG10	0.0164396	0.866102
ALG10B	-0.0377954	0.740942
ALG11	0.053728	0.493653
ALG12	-0.329355	0.00489458
ALG13	0.0601426	0.298653
ALG14	0.0541229	0.37638
ALG2	0.0649561	0.237496
ALG3	-0.0685431	0.570656
ALG5	-0.0615071	0.298095
ALG6	0.201464	0.00596924
ALG8	-0.00208755	0.966001
ALG9	-0.267298	0.0113488
ALKBH1	-0.029279	0.713425
ALKBH2	0.0587843	0.418647
ALKBH3	0.130827	0.0342346
ALKBH4	0.205435	0.0355639
ALKBH5	0.0175302	0.791549
ALKBH6	-0.129039	0.156809
ALKBH7	-0.219833	0.0766089
ALKBH8	0.16743	0.087277
ALMS1	0.421736	0.00029909
RNU5D-1	2.23698	1.02789e-05
ALPK1	0.017751	0.903419
SNORD3A	2.18025	2.972e-06
SCARNA5	2.17963	0.00432973
ALS2	0.209851	0.00596541
ALS2CL	-0.170779	0.410803
ALYREF	-0.408892	0.000329354
AMACR	0.227735	0.00671475
AMBRA1	0.0434179	0.505867
AMD1	0.156364	0.0355198
AMDHD2	-0.0422157	0.686631
PTPRQ	2.13662	0.0105755
AMFR	-0.200238	0.0111463
AMH	-0.0447263	0.888185
AMIGO1	-0.358994	0.00412926
HSH2D	2.03406	7.48346e-05
AMIGO3	-0.302328	0.314388
AMMECR1	0.177406	0.00876739
AMMECR1L	-0.0613133	0.334499
AMN1	-0.0978717	0.320972
AMOTL1	-0.208978	0.0343013
AMOTL2	-0.267905	0.095964
AMPD2	0.0611138	0.553556
AMY2B	-0.342615	0.0279243
AMZ2	0.302197	0.000464773
AMZ2P1	-0.353171	0.0262802
ANAPC1	0.117631	0.249814
ANAPC10	-0.0326751	0.705014
HIST4H4	2.02283	1.24212e-06
ANAPC13	0.00554421	0.914488
ANAPC15	-0.0124291	0.85045
ANAPC16	0.0341066	0.590039
ANAPC2	-0.250355	0.0331548
ANAPC4	0.0330615	0.614113
ANAPC5	0.0501194	0.355149
ANAPC7	0.0611041	0.218433
ANG	-0.423125	0.321697
ANGEL1	-0.0239676	0.775606
ANGEL2	0.273892	0.000199591
ANGPT1	0.0205612	0.805221
ANGPTL4	0.111497	0.49258
ANK3	-0.178666	0.623809
ANKEF1	0.301239	0.000494587
ANKFY1	0.209245	0.00387167
SNORA14B	1.98077	0.000390702
ANKHD1	0.0451303	0.53956
ANKHD1-EIF4EBP3	0.270739	0.0403893
ANKIB1	0.00842011	0.91583
ANKLE1	-0.0546019	0.910778
ANKLE2	-0.102672	0.0670479
ANKMY1	-0.0747786	0.56984
ANKMY2	0.02179	0.75356
ANKRA2	-0.117742	0.385681
RNU5A-1	1.95621	0.000636591
ANKRD10	0.0272483	0.749065
ANKRD11	0.120654	0.163731
ANKRD12	0.196719	0.0298663
ANKRD13A	0.0267618	0.740905
ANKRD13B	0.421764	9.86678e-05
ANKRD13C	-0.10994	0.181254
ANKRD13D	0.0678743	0.545065
ANKRD16	0.118633	0.122311
ANKRD17	0.149998	0.0734577
ANKRD18B	-0.0867692	0.428718
ANKRD19P	0.210688	0.605849
ANKRD2	-0.311015	0.407071
ANKRD23	0.267281	0.29853
ANKRD26	0.0789658	0.32564
ANKRD27	0.0862233	0.194281
ANKRD28	0.129258	0.0923034
ANKRD29	0.184155	0.0351432
ANKRD31	0.287711	0.228589
ANKRD32	-0.228474	0.0302946
RNU2-1	1.95221	1.4788e-05
ANKRD34A	0.245229	0.0399725
ANKRD36	0.146876	0.238938
ANKRD36B	0.037741	0.764271
ANKRD36C	-0.0390885	0.748497
SNORA33	1.93664	0.0056594
ANKRD39	-0.105777	0.376547
ANKRD40	0.10831	0.0489655
ANKRD42	0.332925	2.18346e-05
ANKRD44	-0.266049	0.0343118
ANKRD46	0.22089	0.0106234
ANKRD49	-0.007139	0.913301
ANKRD50	-0.157822	0.103136
ANKRD52	0.440983	3.15712e-05
ANKRD54	-0.309437	0.0100754
ANKRD9	-0.180711	0.290264
ANKS1A	0.213634	0.000864996
C4A	1.9345	0.028646
ANKS3	-0.250593	0.0418129
ANKS6	-0.200853	0.00784261
ANKZF1	-0.0543026	0.42125
ANLN	-0.100422	0.348439
ANO10	0.190464	0.0112159
ANO2	-0.323	0.302298
ANO6	-0.0227493	0.818193
PTCH2	1.91007	0.000303982
ANO8	-0.196847	0.0853914
ANP32A	0.187546	0.0347481
ZNF569	1.90889	1.30268e-06
GPD1	1.90401	0.0150872
ANP32B	0.16274	0.046249
ANP32C	0.24333	0.27989
ANP32E	0.0999028	0.112214
ANTXR1	-0.0969025	0.210411
ANXA1	-0.324987	7.1663e-05
ANXA11	-0.220983	0.0133179
ANXA2	-0.134483	0.0739323
ANXA2P1	-0.0151981	0.905045
ANXA2P3	-0.102661	0.615777
ANXA2R	-0.626892	0.155591
SLC16A9	1.90062	0.0356883
ANXA4	0.00681386	0.942127
ANXA5	-0.203389	0.0109567
ANXA6	0.0407152	0.541415
ANXA7	-0.00461936	0.952795
SNORA71C	1.89785	0.00336784
ANXA8L1	-0.462018	0.00528822
ANXA9	0.173085	0.426843
AOC2	-0.191926	0.360524
AOC3	-0.329994	0.263954
LOC101926918	1.88896	2.67887e-05
CP	1.84456	0.022347
AP1AR	-0.124025	0.0988853
AP1B1	-0.00066085	0.99258
AP1G1	0.00806266	0.90343
AP1G2	0.0614928	0.592671
AP1M1	-0.285932	0.00576684
AP1M2	-0.256947	0.00320036
AP1S1	-0.0743937	0.396649
AP1S2	-0.497509	5.00108e-06
AP1S3	0.100955	0.205448
AP2A1	-0.216911	0.0129522
AP2A2	0.0513043	0.381127
AP2B1	-0.0479276	0.510607
AP2M1	-0.225154	0.00291957
AP2S1	-0.183312	0.01326
AP3B1	0.16329	0.0203693
SNORA73A	1.83532	4.262e-05
AP3D1	0.0222376	0.74724
AP3M1	0.0592048	0.432779
AP3M2	0.163549	0.0312022
AP3S1	-0.11295	0.132956
AP3S2	0.00524145	0.945649
AP4B1	0.161651	0.0299795
AP4E1	-0.231148	0.0128732
AP4M1	-0.17041	0.139371
AP4S1	0.179969	0.0647258
AP5B1	-0.369226	0.00413792
AP5M1	0.14604	0.0493591
AP5S1	0.0612983	0.626056
AP5Z1	-0.184502	0.178256
APAF1	0.0862806	0.329801
APBA3	-0.0548808	0.626524
APBB1IP	-0.0775087	0.496086
APBB2	0.00855808	0.895729
APBB3	-0.0444908	0.691185
APC	0.0936025	0.392042
HIST1H4J	1.83141	0.000155296
APEH	0.216965	0.00397168
APEX1	-0.0231663	0.736723
APEX2	0.0325767	0.604393
APH1A	-0.224838	0.00284588
APH1B	-0.0126434	0.875242
API5	0.417688	5.08999e-05
APIP	0.0330237	0.513524
APITD1	0.0666322	0.285854
SNORA71A	1.82538	0.00285987
APLP1	-0.402224	0.0163554
APLP2	0.0802569	0.27698
APMAP	0.0860681	0.205497
APOA1BP	0.0821139	0.304781
CSDC2	1.8163	0.000455418
APOBEC3C	0.237456	0.0105164
APOBEC3F	1.77738	0.010758
APOL1	-0.509202	0.312339
APOL2	0.259813	0.00667602
SNORA4	1.75096	4.75244e-05
APOLD1	-0.136572	0.541413
APOO	0.0964229	0.157688
APOOL	0.0973658	0.151269
APOPT1	-0.042182	0.426451
APP	0.105534	0.262351
APPBP2	0.139148	0.0255017
APPL1	0.123064	0.185668
APPL2	0.151068	0.143846
APRT	-0.0687104	0.524448
APTX	0.0400736	0.467688
AQP3	-0.360078	0.00125244
AQR	0.0705492	0.43915
ARAF	-0.0839147	0.271397
ARAP1	0.133852	0.0483098
ARAP2	0.103075	0.262452
ARAP3	-0.0386817	0.691213
ARCN1	-0.0904133	0.170311
AREG	-0.935262	0.103874
AREL1	-0.0893322	0.116733
ARF1	-0.100355	0.353675
ARF3	0.137496	0.103271
ARF4	0.0309962	0.63289
ARF5	-0.219276	0.00923511
ARF6	-0.031479	0.666631
ARFGAP1	0.0311164	0.736977
ARFGAP2	0.0988784	0.190665
ARFGAP3	-0.232966	0.0171589
ARFGEF1	0.10997	0.343163
ARFGEF2	0.0908808	0.354458
ARFIP1	-0.123923	0.0600014
ARFIP2	-0.15316	0.0238453
ARFRP1	0.17162	0.0433428
ARG2	0.333503	0.424636
ARGLU1	-0.0840869	0.457332
ARHGAP1	0.137704	0.0650429
ARHGAP10	0.00223432	0.967825
ARHGAP11A	-0.221949	0.0253681
ARHGAP11B	0.115079	0.399141
ARHGAP12	-0.196165	0.0181844
ARHGAP17	0.171572	0.00425601
ARHGAP18	0.378711	0.000962206
ARHGAP19	0.120029	0.108897
ARHGAP21	-0.18932	0.0336349
ARHGAP23	-0.268121	0.020773
ARHGAP24	0.147755	0.313793
ARHGAP26	-0.303999	0.011555
ARHGAP27	0.141947	0.100354
ARHGAP28	-0.359007	0.000690494
ARHGAP29	-0.24607	0.00173001
ARHGAP32	0.0854755	0.260758
ARHGAP33	-0.36697	0.352244
ARHGAP35	-0.225083	0.00901378
ARHGAP39	-0.0319066	0.727569
ARHGAP4	-0.0602342	0.545017
ARHGAP42	0.406946	0.000502941
ARHGAP5	0.0677583	0.541122
ARHGAP5-AS1	-0.304385	0.212233
ARHGDIA	-0.265774	0.031627
ARHGDIB	0.307005	0.0259777
ARHGEF1	0.100261	0.164272
ARHGEF10	0.0875888	0.175413
ARHGEF10L	0.16687	0.137225
ARHGEF11	-0.0407884	0.445886
ARHGEF12	-0.115913	0.388935
ARHGEF16	-0.232219	0.0569067
ARHGEF17	-0.258973	0.00425005
ARHGEF18	-0.287486	0.000502562
ARHGEF19	-0.150859	0.222674
ARHGEF2	0.0653816	0.335742
SNORD14B	1.73639	0.00366111
ARHGEF3	0.302407	0.000245912
ARHGEF34P	-0.0491942	0.771782
ARHGEF35	0.08779	0.212383
SNORD15B	1.72813	0.000104358
ARHGEF39	-0.0728157	0.322993
ARHGEF4	-0.204917	0.0610765
ARHGEF40	0.482441	0.00202039
ARHGEF5	-0.142735	0.047243
ARHGEF7	-0.0844099	0.135379
ARHGEF9	0.0130107	0.85565
ARID1A	-0.0659459	0.183916
ARID1B	0.0389225	0.520391
ARID2	0.179484	0.0538078
LOC102724387	1.72389	3.05313e-05
ARID3B	-0.0180088	0.884885
ARID4A	0.0267217	0.755182
ARID4B	-0.0602996	0.43064
ARID5A	-0.262661	0.188802
ARID5B	0.311762	0.0046982
ARIH1	0.0652665	0.310052
ARIH2	-0.0886216	0.206307
ARL1	-0.0374883	0.587599
ARL13B	0.0384034	0.608021
ARL14EP	0.0596122	0.253162
ARL15	-0.277394	0.00911422
ARL16	-0.233786	0.0134793
ARL17A	0.358475	6.78962e-05
ARL17B	0.356262	0.00810068
ARL2	-0.198275	0.070343
HIST2H3D	1.68524	0.00447885
ARL2BP	-0.0117689	0.825629
ARL3	-0.387504	0.000181886
ARL4A	0.200382	0.0550114
ARL4D	-0.271201	0.0107744
ARL5A	-0.0455952	0.590888
ARL5B	0.367124	0.00577645
SCARNA16	1.68017	0.00303524
ARL6IP1	-0.13106	0.0597148
ARL6IP4	0.188534	0.02313
ARL6IP5	0.0446903	0.493686
ARL6IP6	-0.00938482	0.922449
ARL8A	-0.414443	6.16307e-05
ARL8B	-0.130444	0.0832118
ARMC1	0.203578	0.0465385
ARMC10	0.122502	0.0654613
ARMC2	0.226484	0.211519
ARMC4	0.354589	0.00429164
ARMC5	0.0713717	0.583692
ARMC6	-0.0324038	0.709306
ARMC7	-0.175026	0.0592765
ARMC8	-0.115879	0.0493408
RIMS4	1.67494	5.78921e-05
ARNT	0.455269	5.15149e-06
PI15	1.67164	0.0196306
ARNTL	0.0460085	0.541592
C19orf67	1.65683	0.000633686
ARPC1A	-0.160724	0.0365938
ARPC1B	0.00239408	0.983963
HIST1H3A	1.65009	7.1178e-05
ARPC3	-0.0749062	0.311
ARPC4	-0.0454976	0.514717
ACSL5	1.64338	0.000703122
HIST1H3H	1.61882	1.51554e-05
ARPC5L	-0.0252565	0.731168
ARPP19	0.158688	0.0255051
ARRB1	-0.136055	0.0380675
ARRB2	0.258111	0.000461691
ARRDC1	-0.253372	0.0397437
ARRDC2	0.0652868	0.462403
ARRDC3	0.324154	0.01345
C8orf22	1.59658	5.22809e-12
ARSA	-0.168107	0.33236
ARSB	0.104791	0.0868083
ARSG	-0.134723	0.0743506
ARSJ	0.173573	0.0569317
ARSK	-0.122465	0.113749
ARV1	0.0708301	0.272544
ARVCF	-0.116789	0.412061
ASAH1	0.210131	0.0054441
ASAH2B	0.0223178	0.754719
ASAP1	0.295998	0.00290419
ASAP2	-0.357274	0.00131122
HIST1H3F	1.59496	1.28178e-05
ASB1	0.0239176	0.73904
ASB13	-0.0320988	0.624384
RNY1	1.58623	0.000218616
ASB3	-0.117031	0.0462149
ASB6	-0.179321	0.0344578
ASB7	0.0144579	0.846784
ASB8	-0.335256	4.45415e-06
SNORA3	1.58146	0.0014279
ASCC1	0.10991	0.0678048
ASCC2	0.0906087	0.201398
ASCC3	0.163339	0.247551
ASF1A	0.0203022	0.765053
ASF1B	-0.0817112	0.332112
ASH1L	0.0597462	0.563865
ASH1L-AS1	0.0653983	0.698483
ASH2L	-0.0648152	0.219643
ASIC1	0.0752768	0.760465
ASIC3	-0.239604	0.532796
ASL	0.247762	0.00346388
COL5A2	1.56635	9.90989e-05
ASMTL-AS1	-0.299413	0.24018
ASNA1	-0.0150894	0.850516
ASNS	0.21895	0.356983
ASNSD1	0.037455	0.509392
ASPH	0.27601	0.05019
ASPHD1	-0.172444	0.129712
ASPM	-0.213248	0.105665
ASPSCR1	-0.213117	0.042894
RN7SL2	1.55209	0.00041717
ASS1	-0.242067	0.024449
ASTE1	-0.177906	0.0705566
ASTN2	-0.0357737	0.774067
ASUN	0.276277	0.00158164
ASXL1	0.0897746	0.13026
ASXL2	0.0361385	0.671433
ASZ1	-0.764888	0.211823
ATAD1	-0.152443	0.226643
ATAD2	-0.122811	0.355422
ATAD2B	0.0853638	0.245558
ATAD3A	-0.138669	0.177361
ATAD3B	-0.256698	0.0782244
ATAD5	0.174719	0.0619183
ATAT1	0.0521964	0.600212
ATE1	0.0797063	0.242698
ATF1	-0.0795209	0.457589
ATF2	0.0531807	0.516571
ATF3	-0.362992	1.65256e-05
ATF4	0.0159471	0.869216
ATF5	0.241433	0.0961866
ATF6	0.160456	0.0496149
ATF6B	-0.0114538	0.868271
ATF7	0.34273	1.00707e-05
ATF7IP	0.334242	0.000894897
ATF7IP2	0.0154379	0.877792
ATG10	0.0342889	0.714785
ATG12	0.00724358	0.893183
ATG13	-0.247998	0.000438291
ATG14	0.143751	0.089535
ATG16L1	0.137628	0.0296685
ATG16L2	0.407848	0.038227
ATG2A	-0.0567078	0.491683
ATG2B	-0.197897	0.0121828
ATG3	-0.052414	0.404846
ATG4A	-0.0458487	0.55835
ATG4B	-0.331582	0.00637238
ATG4C	0.430244	4.42365e-06
ATG4D	-0.32576	0.00485219
ATG5	0.0352546	0.545318
ATG7	-0.162069	0.0248354
ATG9A	-0.154724	0.127693
ATHL1	0.180312	0.146244
ATIC	0.120144	0.0209634
ATL2	-0.107081	0.118598
ATL3	0.00632738	0.955062
ATM	0.239605	0.0605093
ATMIN	0.218752	0.00264672
ATN1	0.111524	0.247183
ATOH8	-0.37736	0.0586937
ATOX1	0.111599	0.221307
ATP10D	0.296949	0.0574303
ATP11A	-0.0815671	0.29275
ATP11B	-0.246046	0.0191245
ATP11C	0.233873	0.0195849
ATP13A1	0.101749	0.23728
ATP13A2	-0.384108	0.000727728
ATP13A3	-0.171332	0.0903996
ATP1A1	-0.147581	0.0461677
ATP1B1	-0.486341	1.3151e-05
ATP1B3	-0.229045	0.00748837
ATP2A1	-0.0141667	0.955627
ATP2A2	0.112311	0.175523
SNORD65	1.54955	0.0187714
ATP2B1	-0.0463372	0.458546
ATP2B4	0.342577	0.00610696
ATP2C1	0.0850556	0.295415
ATP5A1	-0.17592	0.0420876
ATP5B	-0.0532075	0.454969
ATP5C1	-0.0375964	0.454212
ATP5D	-0.281251	0.14771
ATP5E	-0.0714099	0.548018
LINC00052	1.54433	1.29905e-05
ATP5F1	-0.00642808	0.903981
ATP5G1	-0.151764	0.137233
ATP5G2	-0.112175	0.195887
ATP5G3	-0.163068	0.0209957
ATP5H	-0.0786829	0.332646
ATP5I	0.138928	0.0859095
ATP5J	-0.102264	0.169267
ATP5J2	0.0886363	0.281921
ATP5J2-PTCD1	0.495462	0.794657
ATP5L	-0.458385	1.68352e-05
ATP5O	-0.00152942	0.98279
ATP5S	0.0518426	0.649795
ATP5SL	0.124763	0.0419458
ATP6AP1	-0.186684	0.028809
ATP6AP1L	0.474556	0.235517
ATP6AP2	-0.131901	0.114099
ATP6V0A1	-0.239179	0.000460154
ATP6V0A2	-0.363733	6.45533e-05
ATP6V0A4	-0.433258	0.0281525
ATP6V0B	-0.478267	0.000267157
ATP6V0C	-0.130269	0.204592
ATP6V0D1	-0.0663578	0.334204
ATP6V0E1	-0.0911048	0.147478
ATP6V1A	0.258183	0.0146558
ATP6V1B2	-0.0747406	0.229478
ATP6V1C1	0.0180673	0.867014
ATP6V1C2	0.00310454	0.991778
ATP6V1D	0.00502514	0.947002
ATP6V1E1	0.124416	0.0599765
ATP6V1E2	-0.0552759	0.485043
ATP6V1F	-0.041542	0.611989
ATP6V1G1	0.15993	0.0103802
ATP6V1H	-0.194178	0.0398106
ATP7A	0.222706	0.0261216
ATP7B	0.098234	0.218727
ATP8B2	-0.212618	0.118715
ATP8B3	-0.201656	0.061016
HIST2H2AC	1.5403	1.03336e-07
ATP9A	0.130663	0.272328
ATP9B	-0.0975626	0.191074
ATPAF1	-0.168676	0.0238776
ATPAF2	-0.366286	0.000905715
ATPIF1	0.0235361	0.800995
ATR	0.242951	0.0316759
ATRAID	-0.0438076	0.415179
ATRIP	-0.0422099	0.647235
ATRN	-0.27837	0.000198676
ATRX	0.00943595	0.924662
SNORD32A	1.53094	0.0168407
ATXN10	0.0318725	0.846782
ATXN1L	0.0274498	0.661354
ATXN2	0.171434	0.0288552
ATXN2L	0.0576468	0.494914
ATXN3	0.215397	0.00910148
ATXN7	0.0743322	0.337861
ATXN7L1	0.0679763	0.490065
ATXN7L2	-0.0693955	0.590819
ATXN7L3	-0.106125	0.184567
ATXN7L3B	0.353589	3.55953e-07
AUH	-0.0273052	0.718713
AUNIP	0.147228	0.0272233
AUP1	0.0820449	0.364301
AURKA	-0.0374064	0.549851
AURKAIP1	-0.128128	0.15947
AURKAPS1	0.264835	0.17876
AURKB	0.0136299	0.787023
AUTS2	-0.326454	0.25793
AVEN	0.136102	0.0362949
AVL9	0.18641	0.00649486
AVPI1	-0.341677	0.00806555
AXIN1	-0.106113	0.0883649
AXL	0.074898	0.554749
AZI1	-0.196658	0.0554597
AZI2	-0.345215	1.19234e-05
AZIN1	0.124922	0.310269
B2M	0.284476	0.0143282
B3GALNT2	0.371382	0.000265961
B3GALT6	-0.12438	0.17965
B3GALTL	-0.16494	0.0273149
B3GAT3	-0.476374	0.00275365
B3GNT1	0.317257	0.000224097
B3GNT2	-0.0504309	0.474511
B3GNT3	0.312017	0.171292
B3GNT9	-0.104799	0.715899
B3GNTL1	0.0927999	0.364811
B4GALNT4	0.152947	0.219189
B4GALT1	-0.106754	0.119375
B4GALT2	0.126532	0.125439
B4GALT3	-0.0141	0.849118
B4GALT4	-0.345187	1.45119e-05
B4GALT5	0.21885	0.00291439
B4GALT6	-0.0105171	0.90911
B4GALT7	0.0836406	0.327593
B9D1	-0.00928481	0.918593
B9D2	0.0202422	0.899143
BABAM1	0.0913746	0.208666
SNORD46	1.5207	0.00538749
BACE1-AS	-0.612219	0.0783569
BACE2	0.00325339	0.974533
BACH1	-0.105668	0.49259
BACH2	-0.0911482	0.771895
FYB	1.5166	0.0316418
BAG1	-0.0935627	0.228668
BAG2	-0.00650531	0.938257
BAG3	-0.140059	0.130413
BAG4	0.00235173	0.972383
BAG5	0.0678439	0.338758
BAG6	-0.138596	0.0233454
BAHCC1	-0.338126	0.000138243
BAHD1	0.00225113	0.967605
SNORA63	1.5031	1.16652e-05
BAIAP2	-0.445587	5.26729e-05
BAIAP2-AS1	-0.472236	0.00677368
BAIAP2L1	-0.18266	0.00928297
ADAMTS4	1.49611	0.000287232
BAMBI	0.363156	3.79962e-05
BANF1	-0.0988083	0.204391
BANP	0.195231	0.00211497
BAP1	-0.185384	0.0591795
BARD1	-0.0919914	0.302727
SEMA3G	1.4846	0.0023428
BASP1	-0.348371	0.00027265
BATF3	0.24647	0.398088
BAX	0.0763192	0.41276
BAZ1A	0.189597	0.0137237
BAZ1B	0.111678	0.0992357
BAZ2A	0.0274419	0.681935
BAZ2B	0.0237001	0.692036
BBC3	-0.167714	0.330251
BBIP1	-0.0537966	0.431006
BBS1	-0.206949	0.0344526
BBS10	0.393895	3.72642e-06
BBS12	-0.153948	0.274583
BBS2	0.161577	0.0810343
BBS4	-0.0551754	0.539546
BBS7	-0.0183717	0.783059
BBS9	0.0476154	0.553059
BBX	0.131884	0.094172
BCAP29	0.118361	0.140107
BCAP31	-0.0830438	0.273571
BCAR1	-0.305451	0.006916
SNORA12	1.47997	0.0204615
BCAS2	0.0508348	0.415124
BCAS3	-0.172542	0.102206
BCAT2	0.245432	0.00115703
BCCIP	0.165917	0.0478892
BCDIN3D	-0.43652	0.000591131
BCKDHA	-0.155623	0.181825
BCKDHB	0.233103	0.0278708
BCKDK	0.086212	0.276569
BCL10	-0.0482579	0.417945
BCL2	-0.273157	0.000318372
BCL2L1	-0.295023	0.000481611
BCL2L11	-0.224211	0.00133417
BCL2L12	-0.202455	0.0562338
BCL2L13	0.0483493	0.33415
BCL2L2	0.264931	1.92769e-05
BCL2L2-PABPN1	0.197343	0.0136397
BCL3	-0.0617109	0.587363
BCL6	0.0912736	0.478619
SNORD21	1.47352	0.00217757
BCL7A	-0.049295	0.644599
BCL7B	-0.025962	0.70824
BCL7C	-0.0321055	0.655799
BCL9	0.186708	0.017354
BCL9L	-0.265164	0.00374678
BCLAF1	0.29626	0.00170414
TP53I11	1.46748	0.00563569
BCOR	-0.189964	0.014739
BCORL1	-0.088768	0.272678
BCR	-0.0562206	0.352233
BCRP2	-0.0571419	0.798357
BCS1L	-0.0246237	0.815074
BCYRN1	0.443905	0.0284772
BDH2	0.0969771	0.200184
SNORD91B	1.46697	0.00674001
BDNF	-0.103373	0.192301
BDP1	0.00104813	0.991056
BECN1	0.18075	0.00182684
BEGAIN	-0.293792	0.00359732
BEND3	0.241419	0.000179701
RNVU1-14	1.46482	0.000582372
BET1	0.252521	0.0024543
BET1L	-0.15591	0.118805
BFAR	-0.118821	0.068091
PLIN4	1.45881	7.00535e-06
BHLHE40	-0.290385	0.0387116
BHLHE41	0.322645	0.000369913
BICC1	-0.340789	0.00537517
BICD1	-0.229975	0.00558771
BICD2	0.182278	0.0066973
BID	-0.0158775	0.840982
BIN1	0.000922353	0.988921
BIN3	-0.353473	0.0112695
BIRC2	-0.0460381	0.545863
BIRC3	0.150645	0.176027
BIRC5	0.0196879	0.724578
BIRC6	0.118365	0.370447
BIRC7	-1.14551	0.0584178
BIVM	0.107045	0.0642297
BIVM-ERCC5	-0.203118	0.161635
BLCAP	-0.0434496	0.486061
BLM	0.269524	0.00130845
BLMH	0.265825	0.000594876
BLOC1S1	-0.305777	0.00803842
BLOC1S2	0.125696	0.059723
BLOC1S3	0.182747	0.0212758
BLOC1S4	0.435292	2.53327e-05
RNU6ATAC	1.45877	0.0013915
BLOC1S5-TXNDC5	0.488104	0.000152849
BLOC1S6	0.0120476	0.841386
BLVRA	-0.0174621	0.798251
BLVRB	0.129467	0.103728
BLZF1	-0.168137	0.0376881
BMF	-0.191638	0.677056
BMI1	-0.185279	0.18534
BMP1	-0.450681	0.000726474
FBN2	1.44827	0.0103129
BMP2K	0.217878	0.0241416
EGLN3	1.44319	2.93579e-12
BCL6B	1.44069	0.000543935
HIST2H2AB	1.43999	0.00155682
BMPR1A	0.00194678	0.97797
BMPR1B	-0.284678	0.0333036
BMPR2	-0.359712	0.00266932
BMS1	0.205042	0.0180235
BMS1P2	0.130683	0.423154
BMS1P20	0.118839	0.0518332
BMS1P4	-0.0526245	0.755629
BMS1P5	0.115597	0.336763
BMS1P6	0.455655	0.000749136
BNC2	0.197154	0.0238076
BNIP1	0.274604	0.000403821
BNIP2	-0.00464039	0.958786
BNIP3	0.260801	0.0042973
BNIP3L	-0.237084	0.127712
BNIPL	0.108914	0.67419
BOD1	0.290503	7.75673e-06
BOD1L1	0.124397	0.306634
BOK	-0.0800029	0.475753
BOLA1	0.0346961	0.751344
BOLA2	-5.60269	0.327007
BOLA2B	-0.999547	0.604973
BOLA3	0.0802557	0.279909
BOLA3-AS1	0.449281	0.0654681
BOP1	0.0803568	0.518447
BORA	-0.327827	2.36497e-05
BPGM	-0.14433	0.0895274
BPHL	0.0425611	0.634208
BPNT1	0.0117379	0.893159
BPTF	0.148986	0.0638888
BRAF	-0.058041	0.446448
BRAP	0.0291019	0.564815
BRAT1	-0.222333	0.0699949
BRCA1	-0.0572126	0.598649
BRCA2	0.299961	0.00570817
BRCC3	0.0889222	0.217259
BRD1	-0.0404262	0.565773
BRD2	0.032869	0.531034
BRD3	0.116852	0.164277
BRD4	0.155404	0.0786457
BRD7	0.11273	0.155041
BRD8	-0.0257881	0.694186
BRD9	-0.187288	0.0459685
BRE	0.0150362	0.800642
BRF1	0.107902	0.109151
BRF2	-0.173376	0.0890346
BRI3	-0.258085	0.000842751
BRI3BP	0.260172	0.00463143
BRICD5	-0.473218	0.214832
LOC101928323	1.43457	0.00791373
BRIP1	0.0204056	0.862218
BRIX1	-0.128428	0.0934799
BRK1	0.00568411	0.93496
BRMS1	-0.153467	0.073353
BRMS1L	0.165638	0.0192466
BROX	0.0788929	0.299603
BRPF1	-0.0621462	0.307275
BRPF3	-0.0238727	0.763246
BRWD1	0.136031	0.243728
BRWD3	0.0199435	0.836071
BSCL2	0.47025	0.0426656
BSDC1	-0.0130951	0.810149
BSG	-0.178043	0.0336966
BST2	0.000280454	0.997528
BTAF1	0.127943	0.187826
BTBD1	0.086485	0.209747
BTBD10	-0.0106445	0.867457
BTBD19	-0.659573	0.0797938
BTBD2	-0.0973858	0.234696
BTBD3	-0.166695	0.0908652
BTBD6	-0.249638	0.0163579
BTBD7	0.066786	0.416953
BTD	-0.309805	0.0059539
BTF3	0.0870961	0.140372
BTF3L4	-0.136197	0.0484439
BTG1	-0.356063	0.0155432
TRNAL10	1.43311	0.00264126
BTG3	0.0397933	0.407462
BTN2A1	0.051418	0.349336
RNU6-9	1.4081	0.0149
BTN2A3P	0.290551	0.0436161
FBXO44	1.40567	2.77402e-05
BTN3A2	0.487205	1.22896e-05
RN7SK	1.40192	0.00030485
BTRC	0.120432	0.0930578
BUB1	-0.220996	0.0108428
BUB1B	0.00493448	0.949513
BUB3	-0.00638771	0.908713
BUD13	0.12383	0.0390611
BUD31	-0.137266	0.0610756
BYSL	-0.0751418	0.368813
BZW1	0.257035	0.0378191
BZW2	0.103716	0.142342
C10orf118	0.0188216	0.829738
C10orf12	0.233102	0.0225049
C10orf2	0.0877154	0.228199
C10orf32	0.135451	0.0836854
C10orf35	-0.512375	0.275645
VTRNA1-3	1.39156	0.0077207
C10orf76	0.127107	0.0318046
C10orf88	0.199981	0.0117141
C10orf91	0.312412	0.0496
C11orf1	0.440486	0.00130324
C11orf24	0.0349535	0.660872
C11orf30	0.25364	0.000623714
C11orf31	-0.116944	0.0935563
C11orf35	-0.098591	0.776593
C11orf48	-0.0568327	0.659292
C11orf49	-0.344874	0.000161506
C11orf54	0.0582089	0.390771
C11orf57	0.0180852	0.750818
C11orf58	-0.025944	0.721747
C11orf68	-0.32022	0.0636589
C11orf71	0.490805	0.0101569
C11orf73	-0.0673853	0.278766
C11orf74	0.185823	0.067011
C11orf80	-0.327766	0.010049
C11orf82	-0.396797	1.73178e-05
C11orf83	-0.38019	0.0245449
C11orf84	-0.0977875	0.326428
SNORA48	1.38035	0.00469614
C11orf95	0.18566	0.0306819
C12orf10	-0.00194387	0.977494
C12orf23	0.0464824	0.657802
C12orf29	0.307195	0.000230298
C12orf4	0.235555	0.00171148
C12orf43	0.237784	0.00571008
C12orf44	-0.334234	0.000408814
C12orf45	0.307483	0.000130888
C12orf49	-0.109046	0.093945
C12orf5	0.0258928	0.730408
C12orf57	-0.248752	0.0562032
C12orf60	0.385347	0.00160942
C12orf65	0.13711	0.0257724
C12orf66	0.279624	0.00406185
C12orf73	-0.0941809	0.263953
C12orf75	-0.455042	0.0650706
C12orf76	0.363406	0.00936716
C14orf1	0.238471	0.000356002
C14orf119	-0.0323385	0.560378
C14orf142	-0.0449235	0.72534
C14orf166	-0.352057	4.03619e-06
C14orf169	-0.132049	0.0983328
C14orf2	-0.116959	0.136517
C14orf28	0.207291	0.186723
C14orf79	-0.273339	0.0557167
C14orf80	-0.34995	0.054534
C14orf93	0.142534	0.223233
C15orf37	-0.360149	0.230281
C15orf38	0.127497	0.291618
C15orf38-AP3S2	-0.268397	0.93498
C15orf39	-0.178969	0.0833061
C15orf40	-0.0735837	0.278023
FAM188B	1.37987	5.85157e-06
C15orf52	-0.22458	0.0608174
C15orf57	0.356259	8.59232e-06
C15orf61	-0.231401	0.138939
HSD11B2	1.369	0.0108798
C16orf13	-0.101351	0.306274
C16orf45	-0.273484	0.499474
C16orf46	-0.211331	0.254049
C16orf52	0.262793	0.00116237
C16orf58	-0.195244	0.0110461
C16orf59	0.196861	0.0664177
C16orf62	0.0666601	0.789135
C16orf70	0.116747	0.0269521
C16orf72	0.0870351	0.161632
C16orf74	0.190716	0.079374
C16orf80	0.0923176	0.0919676
C16orf87	0.102172	0.158826
C16orf91	-0.0338609	0.702065
C16orf93	-0.429955	0.165241
C16orf95	-0.448507	0.0767474
C17orf103	0.0350519	0.868608
C17orf49	-0.250603	0.172019
C17orf51	-0.281015	0.00131283
C17orf53	0.0658087	0.514021
C17orf58	0.205869	0.0329111
C17orf59	-0.191222	0.160478
C17orf62	-0.118336	0.125867
C17orf67	-0.267113	0.227559
C17orf70	-0.463436	0.00230121
C17orf75	0.0952549	0.112326
C17orf80	-0.118527	0.0904181
C17orf85	0.138807	0.0515289
C17orf89	-0.179308	0.078444
C17orf96	0.0781277	0.300242
C17orf97	0.156141	0.0856801
C18orf21	0.154124	0.0314801
C18orf25	0.182005	0.00552228
C18orf32	-0.186654	0.398348
C18orf54	0.246748	0.00258024
C18orf56	-0.318771	0.123816
C18orf8	-0.067475	0.382894
C19orf10	-0.0600745	0.434945
C19orf12	0.062572	0.316238
C19orf24	-0.274168	0.0792498
C19orf25	0.000215637	0.998723
C19orf26	-0.013929	0.96096
C19orf33	-0.346027	0.000547026
C19orf40	0.0878294	0.499477
C19orf43	-0.215226	0.00575116
C19orf44	0.366815	5.20242e-05
C19orf47	0.0861079	0.447731
C19orf48	-0.0658539	0.502299
C19orf52	-0.229172	0.0647264
C19orf53	-0.154882	0.108082
C19orf54	0.29717	0.000364532
C19orf55	0.0262244	0.801596
C19orf60	-0.267881	0.0269081
HLA-H	1.36054	3.19797e-06
HIST1H2BI	1.34958	3.53912e-05
C19orf68	-0.138928	0.258223
C19orf70	-0.151297	0.224558
C19orf82	0.384438	0.123861
C19orf83	-0.251121	0.0697679
C1D	-0.122538	0.0317992
C1GALT1	-0.00262116	0.965497
C1GALT1C1	-0.0376554	0.565771
C1QBP	0.25138	0.000284181
C1QL1	-0.477556	0.0621838
C1QTNF1	-0.429979	0.0254423
RNA5S9	1.34854	0.00262445
C1QTNF3	-1.83571	0.160035
C1QTNF3-AMACR	3.0971	0.109377
C1QTNF6	0.000555148	0.996534
C1QTNF9B-AS1	0.436538	0.0868819
C1R	1.3201	0.138668
HIST1H2BO	1.34505	0.000128851
C1RL	0.170829	0.300435
C1RL-AS1	0.0906284	0.204686
C1S	-0.223344	0.43677
C1orf109	0.0317267	0.670304
C1orf112	-0.156618	0.0251887
SNORA10	1.34482	0.00740175
C1orf123	0.278462	0.00101366
C1orf131	0.225137	0.00291685
C1orf145	-0.0953947	0.636216
ZNF605	1.33078	1.6702e-11
C1orf174	-0.191618	0.00497344
HIST2H2BF	1.31705	2.2793e-06
LOC102724943	1.31645	0.00214669
C1orf213	0.328915	0.0735683
C1orf216	0.0808822	0.237129
C1orf220	0.56552	0.0882235
SLC12A5	1.31402	0.0116706
C1orf27	-0.22484	0.00285124
C1orf35	-0.182174	0.0618564
C1orf43	-0.223487	0.000332923
C1orf50	0.125153	0.233482
C1orf52	0.00803995	0.874849
C1orf53	0.00291653	0.983064
HIST1H2BC	1.3137	2.37079e-06
C1orf63	-0.086608	0.443997
C1orf74	0.356305	0.00293102
C1orf85	-0.199765	0.214866
C1orf86	-0.0224353	0.878951
RAB11FIP4	1.31045	5.33902e-06
C20orf196	-0.124458	0.650978
C20orf24	-0.261819	0.0173653
C20orf27	-0.0791645	0.458318
C21orf119	-0.19652	0.506615
IL2RG	1.30258	0.00109895
C21orf33	-0.227688	0.178148
C21orf58	-0.261847	0.0453525
C21orf59	0.219053	0.0152232
EXPH5	1.29831	1.00942e-07
C21orf91	0.0111972	0.898823
C22orf29	-0.00631122	0.955208
C22orf39	0.132996	0.123176
C22orf46	0.141157	0.0938438
C2CD2	0.401273	1.03035e-05
C2CD2L	-0.37887	0.00644615
C2CD3	0.0134142	0.884762
C2CD5	0.0552538	0.5287
C2orf15	0.186622	0.377338
C2orf27A	-0.767365	0.071815
C2orf42	0.0862451	0.279525
C2orf43	0.124848	0.0245317
C2orf44	0.276632	5.02748e-05
C2orf47	0.221213	0.000693839
C2orf49	0.320355	1.08678e-05
C2orf68	-0.220274	0.00814477
C2orf69	0.0876145	0.309902
C2orf74	0.318337	2.32963e-05
C2orf76	-0.0287028	0.694334
RN7SL1	1.29612	0.00306578
C3orf17	0.177173	0.00744412
C3orf33	0.112468	0.177193
C3orf38	-0.0616435	0.332954
C3orf52	0.154555	0.0794194
C3orf58	-0.0537299	0.439384
C3orf62	0.265611	0.0191538
C3orf72	0.243654	0.0233413
SNORD33	1.29608	0.00131487
C4B	-1.28489	0.309453
PDK3	1.29525	2.90031e-08
C4BPB	-0.134541	0.183606
C4orf21	0.191771	0.0141431
C4orf27	-0.00355326	0.958401
C4orf29	0.055127	0.476362
C4orf3	-0.0231371	0.78861
C4orf32	0.292359	0.000405501
C4orf33	0.10315	0.221847
C4orf46	0.133533	0.0700513
HIST1H2AG	1.29196	2.64701e-05
C5AR1	-0.298498	0.0720773
C5AR2	-0.468469	0.0162597
C5orf15	-0.136876	0.12785
C5orf22	0.0524416	0.613098
C5orf24	0.126515	0.279347
C5orf28	-0.13373	0.0607029
C5orf30	0.154025	0.0162922
C5orf34	-0.0630287	0.332246
C5orf42	-0.0347077	0.783638
C5orf45	-0.129779	0.50922
C5orf51	0.023486	0.748026
C5orf54	-0.0632135	0.694739
C5orf55	-0.193161	0.233874
ZNF583	1.2878	8.78106e-08
C5orf66	0.282393	0.146954
S100A1	1.2847	1.09063e-05
C6orf106	0.155935	0.263312
C6orf120	0.237947	0.00157253
C6orf136	0.0950578	0.142348
SNORA43	1.27048	0.00326408
C6orf203	0.214029	0.000159495
C6orf211	-0.161202	0.082497
C6orf223	-0.263463	0.159715
C6orf47	-0.0246774	0.772916
C6orf48	-0.167413	0.0916965
C6orf57	0.0693594	0.582832
C6orf62	-0.129192	0.0172485
C6orf89	-0.0540943	0.522581
C7orf25	0.00720703	0.919849
C7orf26	0.116073	0.198756
C7orf43	-0.267623	0.0726386
C7orf49	-0.0673594	0.329706
C7orf50	-0.142556	0.109076
C7orf55	0.237443	0.109333
C7orf55-LUC7L2	-0.0807098	0.582662
C7orf60	0.0562847	0.560737
C7orf73	0.221367	0.00232821
HPD	1.24929	6.72652e-07
C8orf33	0.0932597	0.376231
C8orf37	0.137315	0.111759
C8orf4	-0.109812	0.480726
C8orf44	0.0418081	0.851488
C8orf44-SGK3	5.5575	0.326617
C8orf58	0.36249	0.00344412
C8orf59	0.147946	0.0839726
C8orf76	-0.000708752	0.993104
C8orf82	-0.0545396	0.615045
C9orf114	0.160847	0.0586889
C9orf116	0.299635	0.00455532
C9orf142	-0.229525	0.083801
C9orf152	1.0368	0.0693642
C9orf156	-0.217687	0.0114984
C9orf16	-0.393256	0.0160331
C9orf172	0.358736	0.397904
C9orf3	-0.150135	0.034293
ZNF468	1.24804	1.24721e-09
C9orf40	-0.05075	0.440201
C9orf41	0.466408	2.07109e-05
C9orf43	0.142805	0.630643
C9orf64	-0.124917	0.0520153
C9orf69	-0.0191093	0.804592
C9orf72	-0.0676282	0.482478
C9orf78	0.0614882	0.42981
C9orf84	0.167791	0.207189
C9orf85	-0.126436	0.167791
C9orf89	-0.461573	0.0188106
C9orf9	-0.114754	0.626436
C9orf91	0.211814	0.000948878
CA11	0.338533	0.00171576
CA5B	0.0456335	0.520947
CA5BP1	0.144623	0.108647
CA9	3.29351	0.215567
CAAP1	-0.0557165	0.46406
CAB39	-0.0499862	0.499723
CAB39L	-0.25744	0.129442
CABIN1	0.0221092	0.801585
CABLES1	-0.0790011	0.441467
CABLES2	-0.415659	0.0199872
CABYR	0.108928	0.786861
CACFD1	0.0181295	0.928759
ZNF596	1.24701	0.00361165
DNAJC28	1.24692	4.60154e-05
CACNB2	0.479022	0.00420365
CACNB3	-0.350687	0.00169058
CACTIN	-0.0785987	0.325472
CACUL1	0.0487828	0.476458
CACYBP	0.0413496	0.709181
CAD	0.166225	0.0288944
CADM1	-0.212942	0.0994117
CADM4	-0.840232	0.0733997
CALCOCO1	0.0596784	0.506457
CALCOCO2	0.0597493	0.579513
CALD1	0.119441	0.0868598
CALM1	-0.0516074	0.494351
CALM2	-0.146293	0.0166205
CALM3	-0.0285602	0.648128
NR3C2	1.24468	0.000286444
CALR	0.235346	0.00214976
CALU	-0.091499	0.176478
CAMK1D	-0.451569	0.00263484
CAMK2D	0.413875	1.04328e-05
CAMK2G	-0.0205073	0.713773
CAMK2N1	-0.296012	0.280549
CAMK2N2	-0.280966	0.066768
CAMKK1	0.317112	0.00394702
CAMKK2	0.33383	3.01255e-05
CAMKMT	-0.479088	0.000157076
CAMLG	-0.0348381	0.729612
CAMSAP1	0.0244141	0.715943
CAMSAP2	0.297779	0.0163038
CAMSAP3	-0.492617	0.00998809
CAMTA1	0.187798	0.0108987
CAMTA2	-0.319245	0.00854254
CAND1	-0.06855	0.359231
CANT1	-0.324576	1.20843e-06
CANX	0.375124	0.000299418
CAP1	-0.238054	3.49472e-05
CAP2	-0.0412238	0.555331
CAPG	-0.283519	0.0025451
CAPN1	-0.124566	0.116997
CAPN10	-0.37419	0.0178396
CAPN10-AS1	0.185182	0.300306
CAPN15	0.00801724	0.955335
CAPN2	-0.1282	0.252024
CAPN7	0.0992174	0.248608
CAPNS1	-0.0186947	0.772398
CAPRIN1	0.182103	0.0186059
CAPRIN2	0.373779	1.81551e-05
CAPS2	0.196926	0.359526
CAPZA1	-0.117705	0.0561113
CAPZA2	-0.226516	0.0288325
CAPZB	-0.0947665	0.157028
CARD10	-0.0422151	0.618244
CARD14	-0.121002	0.334365
CARD16	-0.585122	0.0522207
CARD8	0.369928	2.57811e-05
CARF	-0.164616	0.503172
CARHSP1	-0.441117	0.00273517
CARKD	-0.0969375	0.174806
CARM1	0.145308	0.0947147
CARS	-0.111828	0.305444
CARS2	-0.103823	0.0869892
CASC10	-0.12451	0.372554
CASC3	0.263122	0.0187109
CASC4	-0.00345905	0.968357
CASC5	-0.0227285	0.868731
CASC9	-0.132279	0.124674
CASD1	-0.274336	0.000330139
CASK	-0.0525102	0.47951
CASKIN1	0.360862	0.267602
CASKIN2	0.105448	0.20835
CASP1	0.388566	0.0829855
CASP10	0.351311	0.000211569
CASP2	-0.108283	0.127989
CASP3	0.240776	6.08612e-05
CASP4	-0.166071	0.0769931
CASP6	-0.0607635	0.44292
CASP7	0.356904	1.36884e-05
CASP8	0.0238429	0.721454
CASP8AP2	-0.07419	0.424133
CASP9	-0.491435	0.0139714
CAST	0.0115428	0.863013
CASZ1	-0.14783	0.506839
CAT	0.0651175	0.258156
CATSPER2	-0.180417	0.499136
CATSPER2P1	-0.196193	0.528124
CAV1	0.0558895	0.65648
CAV2	-0.116374	0.368193
CBFA2T2	0.23676	0.000183881
CBFA2T3	0.441929	0.00215452
CBFB	0.0680528	0.393427
CBL	0.248318	0.0017116
CBLB	0.237848	0.000353912
CBLL1	0.143398	0.0444482
CBR1	0.0835962	0.292395
HIST1H2AK	1.24381	0.00625634
CBR4	0.319854	0.000120606
CBS	0.336614	0.000154864
CBWD1	0.182391	0.0116632
CBWD2	-0.1414	0.0760948
CBWD3	0.0077583	0.963401
CBWD5	0.0250631	0.715849
CBWD6	0.398077	0.00694293
CBX1	0.253771	0.00034322
CBX2	0.0917888	0.238708
CBX3	-0.0804278	0.200553
CBX4	-0.406119	8.12276e-05
CBX5	0.123081	0.303605
CBX6	0.29114	0.00170636
CBX7	-0.0721783	0.688004
CBX8	-0.308288	0.00161349
CBY1	0.187863	0.0448583
CC2D1A	0.104534	0.126227
CC2D1B	-0.120911	0.184353
CC2D2A	-0.217839	0.0417036
CCAR1	0.0999159	0.303921
CCAR2	-0.101449	0.123366
CCAT1	0.148263	0.557766
CCBL1	-0.146532	0.318369
CCBL2	0.085542	0.207347
CCDC101	0.274929	0.00586332
CCDC102A	-0.110782	0.316483
CCDC103	-0.0176366	0.90182
CCDC104	0.0830676	0.307281
CCDC107	-0.220558	0.0175956
LOC102723974	1.24318	0.0233647
CCDC11	-0.226617	0.406672
HIST1H2AM	1.23753	4.82116e-06
CCDC112	0.245353	0.00863502
CCDC113	0.154147	0.0309372
CCDC115	-0.195092	0.0490836
CCDC117	0.433609	0.000113045
CCDC12	-0.0665247	0.3841
CCDC120	-0.227939	0.0895363
CCDC121	0.103679	0.316929
CCDC122	0.120481	0.418816
CCDC124	0.0301947	0.758184
CCDC125	0.100092	0.107976
CCDC126	-0.484746	0.00335953
CCDC127	-0.150162	0.0304406
CCDC130	-0.160888	0.0917386
CCDC132	-0.162391	0.0396236
CCDC134	-0.0655477	0.573023
CCDC137	-0.0311193	0.766746
CCDC138	0.00551291	0.937439
CCDC14	0.10914	0.186381
CCDC142	-0.108614	0.22142
CCDC144A	0.0106239	0.977128
CCDC144B	-0.292196	0.057765
CCDC144CP	-0.27761	0.094319
CCDC150	0.100342	0.273801
CCDC157	-0.129844	0.747748
CCDC159	-0.0487147	0.827013
HIST2H2BE	1.23563	5.02184e-07
CCDC167	-0.0763258	0.425382
ZNF155	1.23161	1.28486e-05
CCDC169	-0.198947	0.539825
CCDC169-SOHLH2	0.499408	0.691447
SNORD56	1.22765	0.00157336
CCDC173	0.466941	0.102051
CCDC174	0.251805	0.00067969
CCDC176	-0.0441046	0.811827
CCDC18	0.120139	0.112184
CCDC180	0.0890789	0.812164
CCDC183-AS1	0.397141	0.065703
CCDC19	0.144186	0.491037
CCDC22	-0.0115478	0.900604
CCDC23	0.0426455	0.738536
CCDC24	-0.316074	0.342833
CCDC25	0.284248	0.000987256
CCDC28A	-0.100924	0.38718
CCDC34	0.166298	0.0984945
CCDC40	0.0129237	0.921106
CCDC41	0.341292	0.000232353
CCDC43	0.117706	0.0181439
CCDC47	0.00784113	0.908072
CCDC50	-0.225927	0.0043344
CCDC51	0.0156899	0.801783
CCDC53	-0.21736	0.0618993
CCDC57	-0.00455648	0.95267
CCDC58	0.252647	0.000930043
CCDC59	0.152947	0.0843729
CCDC6	0.144397	0.0553001
CCDC61	0.0257357	0.860199
CCDC62	-0.101493	0.710557
HIST1H1B	1.22651	0.000181112
CCDC66	0.0997971	0.115796
CCDC68	-0.202075	0.109692
CCDC7	0.234745	0.00943875
CCDC71	0.00693427	0.944631
SNORD13	1.20794	0.00226515
CCDC77	0.125939	0.0609848
CCDC78	0.274741	0.0650112
CCDC80	0.460501	0.0185477
CCDC82	0.127513	0.0797378
CCDC84	-0.129856	0.220927
CCDC85B	-0.179948	0.222215
CCDC85C	-0.133823	0.0292597
CCDC86	0.0439712	0.725611
CCDC88A	0.305591	0.00101169
CCDC88B	-0.0854062	0.573331
CCDC88C	-0.0104743	0.883106
CCDC9	-0.17329	0.0735713
CCDC90B	0.273262	0.000613529
CCDC91	-0.0718025	0.335773
HIST1H2AH	1.20497	0.00010094
CCDC93	-0.10092	0.059844
CCDC94	0.168312	0.0177691
CCDC96	-0.388621	0.36964
CCDC97	-0.0721892	0.379856
CCHCR1	-0.113992	0.296423
CCM2	-0.118426	0.09579
CCNA2	-0.0450728	0.566303
CCNB1	0.0338866	0.553958
CCNB1IP1	0.0978829	0.235156
CCNB2	-0.114546	0.0934561
CCNC	-0.320769	0.000159645
CCND1	0.0333879	0.733631
CCND3	-0.217468	0.0449667
CCNDBP1	-0.252297	0.00145176
CCNE1	-0.0474369	0.498287
LOC102723622	1.19734	0.00422311
CCNF	-0.0733394	0.189247
CCNG1	0.342477	0.000103858
CCNG2	0.0498714	0.772559
CCNH	0.14615	0.011606
CCNI	0.0623526	0.376184
HIST1H2AL	1.19351	0.000572523
CCNK	-0.0612972	0.266243
CCNL1	0.0250843	0.778665
CCNL2	-0.00265017	0.983621
CCNO	-0.447143	0.0249384
CCNT1	0.0465964	0.450703
CCNT2	0.0601332	0.297088
CCNY	0.049081	0.446069
CCNYL1	-0.313445	2.11489e-05
CCP110	-0.0908387	0.339426
CCPG1	-0.135401	0.250664
CCRN4L	0.153398	0.0266583
CCS	0.32432	0.00452888
CCSAP	0.306415	0.00028773
CCSER2	0.131274	0.0592146
CCT2	-0.0983921	0.212154
CCT3	0.106625	0.129938
CCT4	-0.0185292	0.777833
CCT5	-0.0507055	0.576311
CCT6A	0.00584481	0.932289
CCT6P1	0.133223	0.240193
CCT6P3	-0.0698235	0.594286
CCT7	0.116821	0.146139
CCT8	0.110935	0.108907
CCZ1	0.00723863	0.921858
CCZ1B	0.329277	0.000747192
CD101	-0.334264	0.197404
CD109	-0.0380229	0.76828
CD151	-0.305481	0.00398964
CD164	-0.109665	0.145051
IL32	1.1926	0.000179081
CD180	-0.224787	0.593497
CD24	-0.374582	0.0310025
CD274	0.00281627	0.994962
CD276	0.0355611	0.69047
CD2AP	0.235029	0.0368158
CD2BP2	-0.225085	0.00242166
CD320	-0.0684362	0.572023
CD36	0.200726	0.463119
CD3EAP	0.388605	1.4996e-05
CD44	0.255998	0.154448
CD46	-0.223363	0.0043888
CD47	-0.24538	0.0218447
C3	1.19236	0.00195495
CD58	0.034003	0.631838
CD59	-0.386025	0.0013447
CD63	0.0573185	0.533787
CD68	0.25707	0.070414
CD70	-0.182068	0.25549
CD81	-0.183256	0.036353
CD82	0.267329	0.00482336
RNU11	1.19135	0.00077584
CD9	-0.193123	0.0797539
CD97	0.0695437	0.51341
CD99	-0.191703	0.0432817
CD99L2	-0.343722	0.000294354
CD99P1	-0.126273	0.358506
CDA	-0.252158	0.060967
CDADC1	-0.0810123	0.348407
CDAN1	-0.147572	0.0774265
CDC123	0.112975	0.18015
CDC14A	-0.0673988	0.639923
CDC14B	0.157497	0.086208
CDC16	-0.0767546	0.164036
CDC20	-0.187722	0.00975681
CDC23	0.265736	0.000364917
CDC25A	0.0384183	0.627837
CDC25B	-0.441631	2.77359e-05
CDC25C	0.0837236	0.451845
CDC26	0.0297855	0.671271
CDC27	-0.0988334	0.22288
CDC34	-0.258282	0.00297067
CDC37	0.137435	0.212058
CDC37L1	-0.0380913	0.629404
CDC40	0.157829	0.0139655
CDC42	-0.0552858	0.289151
CDC42BPA	-0.0413484	0.714217
CDC42BPB	-0.144991	0.0176219
SNORD97	1.17932	0.00334894
CDC42EP1	-0.120116	0.185408
CDC42EP2	-0.143412	0.245356
CDC42EP3	-0.0680224	0.441632
CDC42EP4	-0.178826	0.0369819
CDC42SE1	-0.104688	0.106524
CDC42SE2	-0.158669	0.0304477
CDC45	0.0640118	0.416582
CDC5L	0.0816656	0.287859
CDC6	-0.00502085	0.937862
CDC7	0.241032	0.00377896
CDC73	-0.116375	0.102544
CDCA2	-0.0395019	0.553648
CDCA3	-0.0823834	0.182507
CDCA4	-0.198832	0.0402455
CDCA5	-0.243565	0.000426457
CDCA7	0.068181	0.407593
CDCA7L	0.14459	0.104299
CDCA8	-0.102654	0.168217
CDH10	0.0190046	0.865186
CDH24	-0.257478	0.121455
CDIP1	-0.115723	0.0856397
CDIPT	-0.318389	0.00151747
CDK1	-0.193123	0.051596
CDK10	0.2789	0.0096734
CDK11A	0.238398	0.0162763
CDK11B	0.0305283	0.641675
CDK12	0.464858	0.00012826
CDK13	-0.0724708	0.27659
LHX6	1.17616	3.53194e-05
CDK16	-0.247978	0.0020912
CDK17	-0.0715645	0.438248
CDK18	0.0325965	0.817048
CDK19	-0.237153	0.0440596
CDK2	-0.189641	0.0550299
CDK20	0.146567	0.289422
CDK2AP1	0.118728	0.187129
CDK2AP2	-0.0555966	0.586681
CDK3	-4.49795	0.0580537
CDK4	0.138598	0.100205
CDK5	0.0358597	0.606298
CDK5R1	-0.294453	0.10432
PRKCB	1.1648	0.0122283
CDK5RAP2	0.178958	0.0263475
CDK5RAP3	0.120888	0.120781
CDK6	0.0985807	0.312917
CDK7	0.033966	0.63108
CDK8	-0.00707663	0.908558
CDK9	-0.0689569	0.419821
CDKAL1	0.120823	0.0168059
CDKL1	0.205911	0.0261284
CDKL3	0.255552	0.0647369
CDKL5	0.0635571	0.553417
NRG1	1.16471	0.000868793
CDKN1B	-0.189148	0.0470235
CDKN1C	-0.356538	0.0118111
CDKN2A	0.0740716	0.478309
CDKN2AIP	-0.193271	0.175514
CDKN2AIPNL	0.149475	0.0141533
CDKN2B	-0.29753	0.000469945
CDKN2B-AS1	-0.45201	0.0152013
CDKN2C	-0.35245	0.000235658
CDKN2D	-0.391689	0.182818
CDKN3	-0.350167	0.000988269
CDNF	0.0591658	0.805117
CDON	-0.27422	0.0149813
CDPF1	-0.0573489	0.644679
CDR2	-0.0966805	0.118116
CDR2L	-0.25593	0.0365635
CDRT4	2.41077	0.193462
CDS2	-0.0643087	0.365003
CDT1	-0.0788386	0.389782
CDV3	0.103411	0.112573
CDYL	-0.0659711	0.190877
CDYL2	0.123571	0.136734
CEACAM19	-0.170588	0.687581
SNORA38	1.16101	0.00554361
CEBPB	-0.256651	0.0321596
CEBPD	-0.0784076	0.552292
CEBPG	-0.109742	0.0822655
CEBPZ	0.005926	0.938034
CEBPZ-AS1	0.103758	0.159048
CECR5	0.0144106	0.828162
CECR7	0.162193	0.230712
CEL	-0.037649	0.911107
CELF1	-0.0886473	0.227029
CELSR1	-0.257982	0.00269303
CELSR2	-0.263818	0.0467436
CELSR3	-0.0987945	0.34909
CENPA	-0.113422	0.128916
CENPB	-0.26868	0.000267381
CENPBD1	-0.142653	0.0840186
CENPBD1P1	-0.159576	0.0298182
CENPC	0.103573	0.197517
CENPE	-0.0928381	0.350969
CENPF	-0.288736	0.00428271
CENPH	0.158949	0.0682294
CENPI	-0.0482568	0.46316
CENPJ	0.157005	0.00694946
CENPK	0.0166215	0.880167
CENPL	-0.309529	0.000172901
CENPM	-0.121577	0.0884243
CENPN	0.0988923	0.0869736
CENPO	-0.0564498	0.360843
CENPP	-0.0575208	0.527154
CENPQ	0.0565169	0.378243
CENPT	0.0328298	0.680922
CENPU	-0.0407033	0.715983
CENPV	0.37162	0.000314194
CENPW	-0.0192169	0.78659
CEP104	0.0549354	0.337032
CEP120	0.036821	0.562661
CEP128	0.144062	0.0187829
CEP135	0.0187051	0.798674
CEP152	0.0439805	0.624788
CEP164	-0.194566	0.00727106
CEP170	0.17974	0.0450532
CEP170B	-0.164016	0.104034
CEP19	-0.317567	0.0826408
CEP192	0.126074	0.136693
CEP250	0.257732	0.000350029
CEP290	0.126311	0.119893
CEP350	-0.118977	0.26751
CEP41	0.1471	0.056439
CEP44	-0.170627	0.109223
CEP55	-0.0434742	0.632208
CEP57	0.116429	0.258003
CEP57L1	0.193141	0.00352452
CEP63	-0.0433146	0.556464
CEP68	0.248593	0.000761685
CEP70	0.231371	0.000293447
CEP72	-0.235731	0.00142079
CEP76	-0.2652	0.00860645
CEP78	0.141673	0.036763
CEP85	0.157561	0.00978513
HIST1H3B	1.15769	3.64179e-06
CEP89	0.0283679	0.686191
CEP95	0.0370692	0.604948
CEP97	0.0900304	0.356171
CEPT1	-0.137799	0.01457
CERCAM	0.167618	0.0253579
CERK	-0.197054	0.00367038
CERS2	-0.00628608	0.907053
RMRP	1.15409	0.00175792
CERS5	0.46319	1.56079e-06
CES1	-0.748053	0.184886
CES2	0.0790774	0.204133
CES3	0.243259	0.161875
CETN2	-0.495235	2.93128e-07
CETN3	0.31123	0.000248127
CFB	-0.694674	0.138748
CFD	0.17683	0.105213
CFDP1	-0.1304	0.173591
CFH	0.885254	0.255779
HIST1H2BF	1.15356	7.04514e-06
CFL1	-0.0269164	0.731651
CFL2	0.11991	0.18991
CFLAR	-0.259839	0.00621985
HIST1H2BG	1.14358	1.14485e-05
CGGBP1	-0.0147378	0.878193
CGN	0.164964	0.0682457
CGRRF1	-0.106032	0.314817
CHAC1	0.554562	0.21681
CHAC2	0.302173	2.93709e-05
CHAF1A	0.134556	0.0165087
CHAF1B	0.141289	0.0273415
CHAMP1	0.0992208	0.179784
CHCHD1	-0.213318	0.0142113
CHCHD10	-0.0564953	0.504335
CHCHD2	-0.180088	0.00916294
CHCHD3	-0.0258953	0.722705
CHCHD4	-0.148863	0.0193371
CHCHD5	-0.0566058	0.51785
CHCHD6	0.125422	0.113557
CHCHD7	0.135794	0.0938942
CHD1	0.0306435	0.754325
CHD1L	0.313068	7.80355e-05
CHD2	-0.232672	0.00214941
CHD3	0.0152123	0.830667
CHD4	0.2185	0.00107954
CHD6	0.254944	0.00177898
CHD7	0.188299	0.0272153
CHD8	0.036197	0.650967
CHD9	0.303897	0.000979634
CHDH	-0.00222188	0.984576
CHEK1	0.13749	0.0756647
CHEK2	0.0516785	0.492234
CHERP	0.432325	8.95028e-06
CHIC2	0.0937412	0.300192
CHID1	-0.0521442	0.517451
CHKA	-0.387272	0.000102268
CHKB	0.246122	0.0725789
CHKB-CPT1B	-0.121008	0.793205
CHM	-0.0427025	0.614884
GAGE1	1.13476	2.33421e-13
CHMP1A	-0.0647825	0.366282
CHMP1B	0.01668	0.874787
CHMP2A	-0.0302056	0.716892
CHMP2B	-0.0426574	0.541923
CHMP3	-0.0217642	0.713631
CHMP4A	0.0482996	0.48079
CHMP4B	0.190843	0.0268076
CHMP4C	-0.145297	0.107487
CHMP5	-0.17387	0.00442571
CHMP6	-0.267927	0.0459082
CHMP7	-0.410517	1.18966e-06
ADM2	1.13441	0.0016694
CHORDC1	0.190947	0.0926574
CHP1	-0.158055	0.0528366
CHPF	-0.063855	0.589765
DOCK10	1.13149	2.5323e-10
CHPT1	-0.0742502	0.205935
CHRAC1	0.156217	0.155205
CHRNA5	0.00881501	0.88987
CHRNA9	-0.314313	0.0206501
CHRNB1	-0.281448	0.314527
CHRND	-0.0435498	0.789439
HIST1H2BL	1.12296	6.93088e-05
CHST12	-0.196485	0.0237632
CHST14	-0.211337	0.120329
CHST15	-0.0465754	0.697316
CHST3	-0.340514	0.000281537
CHSY1	-0.0546818	0.349954
CHTF18	-0.341011	0.0103469
CHTF8	-0.178887	0.0203594
CHTOP	0.0121938	0.819689
CHUK	0.067095	0.321818
CHURC1	0.266414	0.00396049
CHURC1-FNTB	-0.213215	0.167717
CIAO1	-0.174096	0.00469383
CIAPIN1	-0.0240295	0.741107
CIB1	-0.249224	0.00409573
CIC	-0.0182796	0.795132
CIDECP	-0.404106	0.310914
CINP	-0.0343713	0.629073
HIST1H1E	1.12103	8.45462e-06
CIR1	-0.0164916	0.826525
CIRBP	0.288594	0.00373819
CIRBP-AS1	0.0469613	0.753724
CIRH1A	0.0199319	0.75326
CISD1	0.0765717	0.177154
CISD2	-0.0542926	0.432502
CISD3	-0.0624125	0.348871
CISH	0.205052	0.384305
SCARNA2	1.11528	0.000410778
CITED2	-0.112181	0.431369
CITED4	0.0301842	0.776226
CIZ1	0.22717	0.00729724
CKAP2	-0.0666713	0.54053
CKAP2L	-0.032762	0.705295
CKAP4	0.492218	0.000120488
CKAP5	0.105806	0.206458
CKB	0.0517706	0.677994
CKLF	-0.286693	0.00156832
CKMT1A	-0.634743	0.0975177
CKMT1B	0.0285935	0.84058
CKMT2-AS1	0.170509	0.180143
CKS1B	-0.0737607	0.273012
CKS2	-0.195994	0.0291106
CLASP1	-0.275495	0.0010343
CLASP2	-0.0602074	0.415117
CLASRP	0.0964094	0.139678
CLCC1	0.238524	0.00675436
CLCF1	-0.282569	0.107339
CLCN2	-0.0985205	0.535635
CLCN3	0.142422	0.0842053
CLCN5	0.242149	0.00663443
CLCN6	-0.135171	0.165931
CLCN7	-0.215176	0.0425743
ARRDC4	1.10786	7.25051e-08
CLDN15	0.0414829	0.754504
CLDN7	0.360099	0.0252141
CLDND1	-0.0607224	0.288878
CLEC16A	0.0556132	0.355329
CLEC2D	0.447646	2.0976e-06
CLHC1	-0.343012	0.00374586
CLIC1	-0.231207	0.00188707
CLIC3	-0.257273	0.459977
CLIC4	-0.106177	0.227101
CLINT1	-0.0408953	0.561221
CLIP1	0.0627179	0.393195
CLIP2	0.609102	0.118033
CLIP4	0.0935325	0.72905
CLK1	-0.253535	0.00705192
CLK2	-0.00873172	0.883559
CLK3	0.00148165	0.977141
CLK4	0.0879699	0.123931
CLMP	-0.249877	0.0186009
CLN3	-0.110974	0.211051
CLN5	0.0400632	0.556499
CLN6	0.33383	0.000815323
CLN8	-0.19646	0.159769
CLNS1A	0.31525	2.88368e-06
[truncated: 10,549 more rows]
